# Supplementary material for: HDAC Inhibitor Titration of Transcription and Axolotl Tail Regeneration
Source: Front Cell Dev Biol. 2021 Dec 31;9:767377. doi: 10.3389/fcell.2021.767377 (PMC8759488; doi:10.3389/fcell.2021.767377)
Supplement: Supplementary file 2 [file Table2.XLSX]

## Sheet: Sheet1
Supplemental Table 2. Log2 normalized transcript counts for the Nanostring experiment. C = control; R = romidepsin, HPA = Hours post-amputation.
	C_6hpa : 1	C_6hpa : 2	C_6hpa : 3	C_6hpa : 4	R0.01_6hpa : 1	R0.01_6hpa : 2	R0.01_6hpa : 3	R0.01_6hpa : 4	R0.05_6hpa : 1	R0.05_6hpa : 2	R0.05_6hpa : 3	R0.05_6hpa : 4	R0.5_6hpa : 1	R0.5_6hpa : 2	R0.5_6hpa : 3	R0.5_6hpa : 4	R1.0_6hpa : 1	R1.0_6hpa : 2	R1.0_6hpa : 3	R1.0_6hpa : 4	R5.0_6hpa : 1	R5.0_6hpa : 2	R5.0_6hpa : 3	R5.0_6hpa : 4	R10.0_6hpa : 1	R10.0_6hpa : 2	R10.0_6hpa : 3	R10.0_6hpa : 4		C_12hpa : 1	C_12hpa : 2	C_12hpa : 3	C_12hpa : 4	R0.01_12hpa : 1	R0.01_12hpa : 2	R0.01_12hpa : 3	R0.01_12hpa : 4	R0.05_12hpa : 1	R0.05_12hpa : 2	R0.05_12hpa : 3	R0.05_12hpa : 4	R0.5_12hpa : 1	R0.5_12hpa : 2	R0.5_12hpa : 3	R0.5_12hpa : 4	R1.0_12hpa : 1	R1.0_12hpa : 2	R1.0_12hpa : 3	R1.0_12hpa : 4
NR2F2	6.80774	6.59857	6.8748	6.48655	7.28771	5.62819	6.72765	7.01603	6.08385	5.43229	5.96347	6.02436	7.29076	5.40701	5.38957	4.39643	7.57054	6.92434	7.41979	7.35112	8.40655	8.51456	8.07927	8.49985	8.45804	8.45327	8.49137	8.4434		6.86233	7.42417	6.77334	7.44419	6.3067	6.93298	6.27408	6.40633	6.47671	6.42928	6.16651	5.90424	6.84499	7.44865	7.17103	8.01078	6.47946	6.02192	6.60095	6.81826
MYLIP	5.25172	3.34908	4.36597	5.15543	6.3036	5.51507	5.74066	5.96832	4.7148	5.03958	5.3302	5.48864	6.5245	6.34997	5.24679	6.30961	6.66704	6.50478	6.06415	6.03672	6.8591	7.21956	7.6527	7.20203	7.14649	7.49089	7.23113	7.35966		5.92505	5.22959	5.01123	6.97085	6.65678	7.03826	6.23381	5.42055	6.80516	6.93003	6.98584	5.99005	6.4116	7.13863	7.19466	7.22275	6.43162	6.21101	6.56041	5.84273
G0S2	9.60099	9.24463	9.02117	9.41314	8.95577	9.17577	8.84881	9.24864	9.57357	9.68436	9.20594	9.74569	9.91364	11	10.7969	10.3898	9.7101	9.33188	9.17245	9.23762	9.58731	9.81737	10.045	9.44543	10.5086	10.4986	10.5476	10.679		9.17789	8.91148	8.37647	9.21383	8.99311	9.11291	9.18666	8.88652	9.11845	9.17315	9.29032	9.2358	9.0608	9.69822	9.03851	9.08725	9.75437	9.63758	9.87061	10.2689
NR4A1	8.18532	8.00607	7.71438	8.10345	8.12707	8.15026	8.24574	8.47711	8.39635	8.17438	8.38219	8.00501	8.76255	8.7987	8.75899	8.85072	8.64638	8.48784	8.268	8.34687	8.8635	8.9587	9.13973	8.75809	9.1914	9.47308	9.37951	9.38974		7.17632	7.22699	7.2538	7.2723	7.23045	7.52223	7.12122	6.83567	7.36597	6.8125	7.16902	7.26162	8.34536	8.65582	8.29232	8.4801	8.63467	7.89427	8.70891	7.99266
Sox8	5.18269	4.93263	4.99186	5.55152	5.64703	4.42761	4.92315	5.23074	1.65992	0.367371	3.15866	4.94345	5.89069	0	0	0.275007	6.30232	5.32337	6.20906	6.03672	7.02281	6.73633	5.62352	7.02713	6.66988	6.43863	6.52184	6.71685		5.34163	5.22959	6.15482	6.78764	5.09761	5.39438	5.11894	5.10559	5.08916	1.25096	5.01614	5.09635	5.2817	5.97659	5.45615	6.67793	5.4489	4.58616	5.64414	2.85997
SPRY1	6.87504	7.19436	7.46287	6.99095	7.69335	7.21101	7.24194	7.58549	7.01179	6.71328	6.64688	6.69279	7.99831	7.51341	7.71363	7.75	8.08491	7.98117	8.08752	8.3009	8.59403	8.68898	8.20687	8.38362	8.47367	8.55792	8.47978	8.43075		7.75749	8.37981	8.20887	8.66342	8.19786	8.08571	8.30465	8.16184	7.88911	8.16209	7.85443	7.82547	8.08507	8.04614	7.93964	8.23726	8.2636	7.97476	8.56266	7.56712
CITED2	5.25172	3.9542	4.50208	5.91672	5.50557	4.15381	5.19259	4.56255	5.28392	4.98185	4.89676	5.20281	6.77913	7.12391	6.51302	6.37452	6.97602	6.14343	6.58616	6.40854	7.24641	7.31606	7.15228	7.12691	7.40318	7.2466	7.455	7.64068		5.60407	5.89385	5.04876	6.72629	5.09761	5.54473	3.49697	1.07039	1.87971	3.87381	5.52638	4.14568	6.19377	6.90845	6.08236	6.60259	6.78869	6.16611	7.08821	6.54921
MN1	5.44095	4.60585	5.28355	5.89869	6.05528	2.25096	4.74308	5.68594	4.27277	4.7252	3.94953	4.50398	6.28596	2.0321	3.72901	4.31107	6.13545	5.79103	6.17413	6.10978	7.17862	7.3057	6.31161	6.95303	6.91862	7.03617	7.29875	7.11551		5.97223	5.8622	5.91241	6.86567	5.56316	6.09276	5.75328	5.48961	4.08406	5.4353	5.57924	4.28762	5.2817	6.38802	6.33771	6.93345	5.12722	4.19613	4.6893	4.78293
SOCS1	9.3563	9.54898	9.4675	9.66995	9.27761	9.02406	9.24132	9.33825	8.71455	8.70577	8.73552	9.15944	8.45947	8.89084	8.78509	8.7198	7.99921	8.22231	8.00056	8.22632	8.16058	8.23606	8.17842	7.732	8.10345	8.13576	8.19776	8.24055		10.5728	10.8318	10.6087	10.9171	10.4264	10.3283	10.5441	10.5926	10.3119	10.4337	10.1253	10.303	9.35171	9.42042	9.34939	9.24448	8.99407	9.1808	9.39648	9.31649
DLL1	7.34705	7.59515	7.76931	7.59418	7.60363	7.13658	7.51183	7.58549	6.78882	6.98641	6.52966	6.63532	7.36632	5.91576	5.8999	6.58976	7.99033	7.79461	7.98556	8.15916	8.25418	8.36203	7.63887	8.12841	8.39047	8.38733	8.31007	8.64115		7.45919	7.81166	8.02862	8.2597	7.608	7.62717	7.60481	7.56841	7.43079	7.40616	7.28466	7.49961	7.06975	7.79084	7.57463	8.07361	7.35641	7.13	7.47371	7.15694
NGFR	8.60722	8.34132	8.29875	8.66128	9.32928	8.33633	9.38074	9.1845	8.84348	8.72782	8.57705	8.68769	8.86158	7.6189	7.61523	7.42265	8.85103	8.36746	8.83536	8.8404	9.09737	9.35702	9.30236	9.19037	8.93776	9.10965	9.11476	9.23943		9.13963	9.21704	9.10379	9.83559	9.46187	9.80452	9.17605	9.28642	9.20911	9.24859	9.03584	9.07337	8.97361	9.71615	9.76982	10.1334	8.82861	8.12345	8.88746	8.20046
HOXB7	5.93687	5.76633	5.9148	5.96947	6.40003	5.73281	6.06221	6.45401	5.00135	5.14812	5.42055	4.37016	6.66406	6.06372	5.58045	5.46336	6.21374	5.81583	6.22632	5.66959	7.07039	7.15137	6.47638	6.99582	6.42173	6.67807	6.68229	6.51065		6.12639	6.98391	7.01	7.40557	6.71768	7.0881	6.38871	6.54257	6.65019	6.61618	5.86047	5.76527	6.3067	6.24717	6.25001	6.48977	5.95629	5.23534	5.68229	5.92101
NOTCH1	8.45072	8.13427	7.98761	8.16887	8.35738	7.29893	8.45413	8.32256	7.84254	7.5489	7.5614	8.16576	8.27146	7.51979	7.44568	7.38128	7.94521	7.78836	8.13822	8.21534	8.70068	8.93861	8.83406	8.70096	8.93097	8.9336	8.97925	8.92757		8.47102	8.45603	8.3087	8.77752	8.32719	8.53854	7.89057	8.32188	7.93452	7.98334	7.95762	7.79006	8.28457	8.69704	8.87949	8.92944	7.92689	7.98778	8.21641	8.43642
ID3	8.68422	8.77929	8.51897	8.57871	9.04374	8.38534	8.70853	8.85219	8.67437	8.59014	8.56716	9.17969	8.50474	8.8275	8.82334	8.61202	8.42765	8.41684	8.37942	8.48123	8.12949	8.08587	8.48756	7.9922	8.06264	8.09286	8.03293	8.20526		8.56259	8.81141	8.70719	9.15388	8.76222	8.93808	8.65682	8.63546	8.95707	8.69759	8.64861	8.51672	8.34536	8.4937	8.50625	8.97203	8.73981	8.86601	8.71356	8.90611
CBX4	6.76115	5.74281	5.86542	6.52231	7.01926	6.16611	7.13638	6	6.83327	6.02348	6.44576	5.27984	7.60674	7.36422	6.83365	6.07017	7.85056	7.07543	7.85387	6.86703	8.40655	8.57652	8.14282	8.65159	8.37056	8.65256	8.90096	9.00652		6.77175	6.17732	5.972	6.96197	6.5932	7.28623	6.62512	6.04286	6.16952	6.11873	6.75315	5.99005	7.76726	8.2384	8.01475	7.92041	7.5775	6.90195	7.69585	7.48365
RPL23A	5.73444	5.83517	6.13996	6.32048	6.20006	5.62819	5.69181	5.43029	4.35614	4.22805	4.27501	1.32769	4.87823	5.6837	4.95652	4.82477	4.39094	5.25285	3.69822	5.34625	3.62293	2.51854	4.56438	4.63923	4.56377	3.65076	4.08491	4.0268		5.99526	6.34696	6.4348	7.05648	6.22535	6.05983	5.86295	5.0148	6.00876	5.07596	5.47151	5.24336	4.75275	4.6605	4.94392	5.64962	3.8679	5.32012	4.35191	6.01926
ADRB2	4.77663	2.52607	2.41954	4.81455	4.51033	2.72901	3.16672	0.475085	1	1.0072	0.378512	2.70929	3.853	2.87971	0	1.51096	4.54411	3.92029	4.8525	2.12433	4.97728	5.15137	4.94064	5.7761	5.59036	5.68089	5.99548	6.13914		5.44559	4.83188	3.35191	5.87504	4.19377	3.0268	4.45615	1.07039	4.37573	3.87381	5.2292	5.17153	4.49121	5.15745	4.56194	5.02059	1	0.189034	0.422233	0.0976108
COQ10B	8.95928	8.97209	8.58169	8.8254	8.77482	8.77699	8.78038	8.58564	8.195	7.95262	8.44832	7.68937	8.44406	9.10682	8.94114	8.59854	7.73863	7.81314	7.67821	7.77406	7.61066	7.06749	8.08273	7.5499	8.20809	7.86189	8.13627	8.24636		9.28228	8.89203	8.7924	9.33874	8.8327	8.86845	8.96451	8.81433	8.39926	8.83949	8.52634	8.69335	8.43513	8.31692	8.24774	7.9693	8.40646	8.1057	8.489	8.56384
CYP26B1	8.71816	8.94647	8.98974	9.17919	9.41259	8.64897	9.53926	9.16365	8.35623	8.3439	8.71774	8.77007	8.75322	7.91055	7.60792	7.68342	8.56224	8.34638	8.75201	8.86171	8.76573	8.86604	8.61806	8.77357	7.8916	8.05761	7.84229	7.93434		9.64841	10.1013	9.86757	10.6017	9.79876	10.0445	9.473	9.66413	9.54583	9.36792	9.21315	9.18668	8.16224	8.48848	8.66729	8.84024	7.8071	7.69481	7.59909	7.88612
Eif4a3	7.79181	7.44211	7.52003	7.99305	8.02702	7.84612	8.16752	7.94462	7.96763	7.85978	8.25861	7.47695	7.01636	8.42706	7.90418	7.55896	6.48993	6.91289	6.12019	6.28799	6.21393	5.86962	7.48728	6.12391	5.6792	5.77083	5.58346	5.78816		8.19574	8.20784	7.97131	8.72356	8.30752	8.71819	8.26519	7.69077	8.60303	8.60344	8.52634	8.30711	7.13247	7.72151	7.32921	7.12897	7.20349	7.42559	7.03	7.52599
FOS	6.81928	6.09993	5.7057	6.56879	7.07039	6.30834	6.2426	6.17712	6.22419	5.70543	6.07916	6.63532	6.851	6.33557	6.07916	6.64328	5.94696	5.48639	5.9241	5.26341	6.96359	6.60659	6.11207	6.71727	7.58691	7.34492	7.10098	7.63626		6.68944	6.20281	6.58241	6.83681	6.04701	6.02614	5.36247	5.99616	6.13114	5.65592	5.90256	5.94767	6.62278	7.26585	6.59081	7.2427	6.14608	4.0054	5.71973	6.11103
BCOR	6.47362	6.66292	6.52199	6.93887	7.0365	6.12805	7.09001	6.85187	6.13217	5.87332	5.86987	4.74039	7.41456	7.4475	6.89482	6.28744	7.8748	7.50621	7.84837	7.4292	8.66704	8.85178	8.59671	8.9281	8.43588	8.43275	8.64728	9.00312		6.98242	7.08332	6.89142	7.75208	6.93829	7.40905	6.62512	5.89797	6.20711	6.26003	6.60837	6.10978	7.33262	8.18785	7.94661	8.08476	7.8071	7.40642	7.80394	7.72819
EZH2	8.50124	8.36859	8.27524	8.23506	8.39797	7.67264	8.14954	8.18443	7.84975	7.52896	7.63902	7.9589	7.72622	5.9542	6.0365	6.17073	7.9589	7.78836	8.03985	8.30606	8.00764	7.93864	7.17812	8.20799	7.87289	7.78313	7.89996	7.9163		8.58931	8.89984	8.86502	9.14804	8.35935	8.40714	8.08438	8.47444	8.42337	8.37387	7.9969	8.12944	7.65435	7.5421	8.05414	8.03397	6.87455	6.49201	6.36247	7.12433
CCNL2	9.57088	9.19975	8.93378	9.33651	9.03947	8.02176	9.18728	8.94067	8.67842	8.87344	8.78754	8.84797	8.01926	7.1818	6.93026	7.45302	7.7492	7.59462	7.71514	7.80368	7.55152	7.28457	7.6435	7.76335	7.69752	7.42324	7.80561	7.90533		9.16779	9.17899	9.27543	9.94686	8.79084	8.77004	8.34305	8.36846	8.71802	8.69759	8.42194	8.41958	7.49649	7.62987	7.75275	8.36151	7.3984	7.19869	6.75261	7.11322
KRT17	10.9396	10.7591	10.4273	10.9348	10.356	9.45761	10.4102	10.4716	9.61666	9.58395	9.79424	10.031	9.88681	7.57637	8.00753	8.71565	9.78242	9.60281	9.76866	9.87946	9.47157	10.2429	9.33425	9.64369	9.41842	9.37797	9.33192	9.46746		12.0279	11.9069	11.583	12.178	10.8901	11.3907	11.0279	10.8357	10.8897	10.7909	10.5635	10.7997	9.60201	9.80684	9.83158	10.0307	9.11754	8.40101	9.26393	8.11426
CYP26A1	8.46895	8.59679	8.66729	9.05034	8.98496	8.3692	8.74191	8.84345	8.82155	8.74524	9.00087	9.54199	8.20901	7.8301	8.00197	8.42089	8.15	8.08661	8.33669	8.58725	7.53799	7.39678	7.53294	7.66057	6.89093	7.09824	6.9154	7.0705		8.45035	8.49781	8.43771	9.29623	8.57754	8.5144	8.71655	8.65814	9.22294	8.93393	8.77268	8.50946	8.05306	7.92029	8.18997	8.77985	7.50231	7.1417	7.11645	6.9486
HPX	6.38422	6.00383	6.43979	6.86654	7.24384	4.15381	6.27612	6.52121	6.46956	6.5245	6.28633	6.92624	5.53107	2.29572	0	0.275007	4.76765	4.83542	4.12102	4.69655	7.19584	6.21956	6.54736	5.50653	3.30159	4.37851	4.36247	3.79286		8.04379	9.52319	8.6596	9.60774	7.76042	8.1807	7.50676	7.32562	7.93452	7.9969	7.70819	7.71644	6.4116	5.9465	6.75916	8.36151	5.04483	4.77821	5.24413	4.94158
HAS2	7.63902	8.55325	8.27998	8.14614	8.29062	7.67264	8.12216	8.30998	8.13109	8.08836	8.6397	7.78496	5.8679	5.26115	4.10601	3.34199	5.0321	5.71397	5.27128	5.46238	5.1643	4.36737	5.86468	5.91648	4.56377	5.05181	4.97177	5.13627		8.80025	9.35707	9.27543	9.30501	9.47074	9.23967	9.08268	8.5572	9.62075	9.58946	8.42194	9.24892	5.04133	3.07211	4.99865	4.76765	4.04789	4.28318	4.35191	3.88069
LEP	7.81487	8.72901	8.44083	8.50613	8.34012	7.96913	8.02691	8.18443	7.8132	7.49849	8.04018	7.35773	5.95745	5.29131	5.12928	5.24982	5.42291	5.28873	4.89627	3.86592	6.23074	6.0798	6.17752	5.59276	5.74255	5.77083	5.34837	5.63749		7.91079	8.73917	8.57875	8.56602	8.03205	8.68615	8.35248	8.2932	8.11322	8.82439	8.16159	8.84493	6.3067	6.79481	6.46009	6.98185	5.76394	3.7845	4.76288	5.21451
SMAD7	5.91576	6.00383	6.11894	6.2077	6.74255	4.15381	6.27612	6.7987	5.6585	5.09466	5.46401	6.11124	5.82094	4.0993	2.12763	4.55397	6.10308	6.1821	5.72137	6.13319	6.62425	6.62337	6.22766	6.51128	6.32859	6.65464	6.68229	6.71685		6.30287	6.87701	6.23821	6.88911	6.38388	6.15664	5.69488	6.33307	6.62278	5.58586	6.29829	5.85947	5.62469	5.44228	6.0568	6.48977	5.51128	4.10434	5.24413	3.98185
SLC2A1	9.01748	9.36955	9.23862	8.98348	8.20163	8.224	8.76865	8.38401	8.69056	8.38336	8.6397	8.59279	8.89881	7.48736	7.29948	7.96849	9.08534	8.76693	9.22882	8.8404	9.45016	9.37456	8.78251	9.51521	9.62156	9.40103	9.59641	9.62483		8.38206	9.15631	9.35788	9.26688	8.45779	8.35381	8.60248	8.44865	8.15223	8.45455	8.3403	8.58721	9.03232	9.19599	8.85368	8.55409	8.97197	8.00703	8.81179	7.76401
DACT1	7.33914	7.19436	7.4545	7.42181	7.52019	6.66676	7.50478	7.48824	6.78882	6.37608	6.80671	7.33985	7.47646	6.69488	6.71644	5.61412	7.7492	7.16481	7.90268	7.97613	8.12045	8.21951	7.31216	8.01318	7.93746	7.65328	8.12143	8.04155		7.87394	7.96116	8.11056	8.30063	7.83555	7.89342	7.71136	7.81698	7.29802	7.25673	7.40642	7.24432	8.04489	8.03908	7.78431	8.35231	7.11551	6.51017	7.2751	7.05658
PRICKLE1	7.76845	8.28924	8.36711	8.08364	8.31908	7.34926	8.09893	8.08438	7.84254	7.75195	7.83302	7.73112	8.28017	6.93487	6.7028	6.98482	8.18145	8.40871	8.64775	8.678	8.92175	9.11601	8.44572	8.83681	8.4953	8.64368	8.72301	8.65213		8.75372	9.35707	9.17532	9.64553	8.70826	9.04718	8.81545	8.78028	8.96258	9.02256	8.69714	8.99772	8.37808	8.76321	8.64598	9.09553	7.80084	7.71843	8.17003	8.1472
NFIB	7.83188	7.31958	6.8748	7.15178	7.19091	5.32733	7.0421	7.09159	6.46956	6.48365	6.48832	6.48091	5.44095	0	2.42223	0.275007	5.42291	4.68257	5.42761	5.26341	5.95466	5.15137	3.74416	5.59276	5.89893	5.2521	5.64703	5.48896		9.09233	8.98316	8.60095	9.21196	7.88062	8.36058	7.63604	7.81698	7.79364	8.19766	8.1177	7.99067	6.22284	6.19692	6.46009	6.93345	4.41819	1.82375	0.678072	3.05832
SQSTM1	8.94892	9.49516	9.16631	9.46769	9.23153	8.58045	9.45943	9.6116	8.99814	9.09326	8.79604	8.90983	8.85866	7.55152	7.62249	8.02337	9.16817	8.8381	9.31143	8.94711	8.91654	8.91139	8.55305	8.71706	8.37721	8.56423	8.61051	8.60326		9.73992	9.99403	9.81965	10.2212	9.8831	10.0716	9.51564	9.72265	9.81256	9.75385	9.62103	9.47401	9.09268	9.72726	9.77573	9.97189	8.93817	8.27422	9.15583	7.75696
ID1	7.46082	8.28924	8.19229	7.60533	7.69884	7.9798	7.83226	7.73444	7.71349	7.80271	8.13021	8.45018	7.98237	9.02788	8.86369	8.5004	8.47921	8.75419	8.64458	8.69784	8.50335	8.39189	8.69146	8.5183	8.60159	8.42585	8.73281	8.63012		7.53185	7.95367	8.08826	7.78005	7.35059	7.43496	7.40148	7.48631	7.76871	7.9969	7.73166	7.69105	8.15467	7.92029	7.91127	7.74906	8.7849	8.91785	8.95158	9.2699
FDPS	7.97154	8.75879	8.66729	8.67987	9.01572	8.55209	9.22209	8.93245	7.03738	7.45681	7.4582	7.40998	8.46712	8.74762	8.12453	8.46119	8.9886	8.58459	8.73115	8.89648	7.91689	8.09196	8.80542	8.36741	7.33628	7.56811	7.66924	7.49729		8.37769	8.7039	9.33154	9.33016	8.69822	9.37641	9.094	8.95524	8.46267	8.37387	8.05393	8.04177	8.6215	8.97172	9.02203	9.00464	9.34314	9.11129	8.90376	8.79273
SNX2	8.59395	8.81089	8.63438	8.72918	8.77225	7.82254	8.75385	8.34127	7.80574	7.82744	7.65771	8.06059	7.89439	5.97315	6.0365	6.416	8.44721	8.01363	8.80432	8.67398	8.55109	8.54145	7.7418	8.65159	8.41659	7.99836	8.47102	8.41794		8.97266	9.37962	9.27345	9.50104	8.51605	8.94714	8.24508	8.23405	8.44708	8.66406	8.26983	8.36444	8.1395	8.46744	8.55282	8.80365	7.63488	6.5281	7.65793	6.89785
MAS1	9.16357	8.59018	8.20232	8.95539	9.36558	8.12164	9.21779	9.36894	9.14369	9.19493	9.25295	8.96916	7.78247	7.77208	7.5097	6.92849	7.25276	6.88972	7.0766	7.08778	7.53123	7.27398	8.09292	7.2993	7.34988	7.33762	7.28549	7.27146		10.6189	10.3556	9.75178	10.5859	10.6261	10.6863	10.2853	10.3167	10.8187	10.8006	10.2767	10.524	8.38452	9.08303	8.97837	8.99879	7.71692	7.32688	7.54813	7.25087
C8orf4	4.77663	4.89045	3.38405	4.07724	4.93546	0.895303	3.16672	4.05918	0.201634	0.367371	0.378512	1.01436	0	0.722466	0	0.275007	0	0	0	0.189034	0	0.201634	0	0	0	0	0	2.24184		4.97545	4.2817	5.51791	5.4121	3.64386	2.72465	1.09085	2.33342	0.925999	1.25096	2.29278	2.27798	0.575312	0.378512	0.250962	0.0565835	0.0426443	1.26903	0.422233	0.0976108
HMGCS1	9.12727	9.6446	9.75956	9.47683	9.9118	9.79658	10.0892	9.85873	8.89339	9.08643	9.06902	8.87925	9.60092	10.0853	9.57044	9.53304	9.91586	9.98195	9.83161	9.89674	9.47513	9.68298	10.4138	9.63356	8.63811	9.05482	9.11476	9.07978		9.64478	10.0601	10.5552	10.178	9.89192	10.3369	10.0061	9.5835	9.7911	10.0645	9.4721	9.72606	9.57124	9.92142	10.0871	9.97489	10.2634	10.2578	10.3847	10.1828
SQLE	7.29893	8.59347	8.42807	8.14614	8.25418	7.92558	8.65857	8.15654	6.24641	6.21043	6.75542	6.37955	7.71342	7.66021	7.51751	7.47281	8.17363	7.84956	8.54222	8.1534	7.32697	7.11603	7.6435	7.76335	6.49713	6.89348	6.89809	6.69153		7.42568	8.2328	9.07687	8.82343	8.11733	8.71291	8.324	8.25404	7.24479	7.25673	6.86357	7.75375	7.82534	8.01753	8.41844	8.32908	8.5364	8.20359	8.38836	7.79902
FOXC1	0	0	2.11437	2.67129	4.17871	0.895303	0	0.475085	0.201634	0.367371	0.378512	1.01436	2.05658	0	0	0.275007	3.20633	3.23113	2.32769	1.0635	4.5097	2.78241	0	3.87283	3.18428	3.65076	4.75756	4.44493		4.11353	0.367371	4.08746	4.52482	0.536053	0.62293	1.09085	1.07039	0.925999	1.25096	0.782409	0.871844	1.63227	2.53854	4.04089	3.24793	0	0.189034	0.422233	0.0976108
Bhlhb2	6.65033	6.7003	6.11894	6.44989	6.41329	3.99458	5.74066	6.23151	4.83643	5.14812	5.1297	4.50398	5.34447	3.29278	0	2.02503	5.75114	5.17832	5.67243	5.22033	5.44989	5.75168	4.81455	5.53605	5.74255	5.79233	5.804	6.36912		6.47671	6.67313	6.89142	6.77255	5.91456	5.03606	4.82528	5.34802	5.31216	4.73227	5.41481	4.84298	1.63227	3.27947	4.40803	5.38716	1.57046	4.19613	0.422233	4.72574
MEIS2	5.63459	5.01391	5.42694	5.84298	5.29205	4.15381	5.1206	5.11977	2.45154	4.57773	3.82171	3.09761	5.13011	3.70819	2.42223	0.713696	5.64241	5.13955	5.3978	4.75809	6.50462	6.42593	3.67356	6.5404	5.91743	5.95466	5.84071	6.32589		5.51096	5.45845	5.76261	6.51854	3.64386	4.55827	4.7126	4.44824	4.23726	4.85599	4.34696	0.871844	4.83086	5.39849	5.45615	5.27501	3.76871	2.22651	0.422233	3.38681
MMP8	5.38059	7.44211	6.16068	6.68902	5.10852	2.25096	5.19259	5.68594	4.7148	4.41346	2.92979	4.62702	0	0	0	0.275007	0	0	0	0.189034	0	0.201634	4.21179	3.56682	0	0.0285692	0	0		6.73118	8.54346	7.86511	8.02281	7.00484	7.15198	4.82528	6.33307	6.47671	6.68468	6.72996	6.32319	0.575312	0.378512	0.250962	3.53356	0	0.189034	0.422233	0.0976108
GADD45A	4.77663	5.42391	4.84649	5.84298	4.82069	5.18666	4.69432	5.28355	4.58195	1.72247	2.65992	4.84549	5.24108	4.0993	0.495695	4.21956	6.05289	4.92932	5.33593	4.87431	5.73606	5.32661	5.33342	5.80038	5.98891	5.87578	5.72765	6.46172		3.20477	4.4614	5.6453	6.23974	3.26303	4.55827	3.19535	1.07039	0.925999	3.87381	4.76607	3.98732	5.2817	4.9905	5.37539	5.765	5.16672	4.10434	4.96255	4.07553
FGFR3	5.63459	4.65707	4.94533	5.29976	5.48059	3.81558	4.96486	4.38198	3.15866	1.72247	1.26903	4.05658	5.31107	3.95513	0	1.51096	5.13217	4.83542	5.13258	5.22033	6.21393	6.0798	5.94205	6.32211	5.49538	5.81378	5.85873	6.32589		4.97545	3.69933	5.15543	4.86592	1.92979	5.39438	1.09085	3.20633	0.925999	1.25096	0.782409	1.59455	5.04133	4.41954	5.19928	5.58856	4.41819	4.19613	4.25399	5.54628
ADM	7.78601	8.82505	8.8181	8.67987	8.11899	7.9145	7.98704	8.1982	7.79077	7.6994	7.59104	7.64645	7.93905	6.3644	6.0365	6.85474	8.40786	8.00826	8.45771	8.10664	7.75742	7.72853	6.36859	7.87658	7.70287	7.56811	7.66924	7.89057		8.62669	8.49265	8.80887	9.01851	7.97505	8.10198	7.69662	7.51971	7.59559	7.68215	7.67221	7.79006	7.43563	7.20369	7.33985	7.63241	6.65621	6.09571	7.08821	5.94626
HEBP2	6.0766	7.07639	6.97154	7.5659	7.59201	6.30834	8.01207	7.98487	5.48317	4.57773	5.93286	5.42223	7.04734	6.9822	6.54381	6.77703	7.1372	6.37764	6.46156	6.53745	6.78123	6.4451	6.81711	6.45088	6.02326	5.58496	5.62615	5.6017		6.28429	7.50843	7.53667	8.01	7.608	7.79675	7.32679	7.24802	6.5947	6.30433	6.20065	5.85947	7.22168	7.44865	7.88972	8.31972	5.51128	6.02192	5.43563	5.33378
ATP5F1	12.03	11.8156	11.7357	11.9146	11.8734	11.4454	11.9665	11.8512	11.4942	11.4756	11.4921	12.0291	11.5259	11.1499	11.0745	11.3672	11.5478	11.4803	11.7024	11.7063	11.5912	11.5754	11.1783	11.5658	11.7731	11.5714	11.6499	11.7182		12.296	12.2374	12.2479	12.5998	11.8552	12.0466	11.8951	12.029	12.0455	12.0785	11.9589	11.9902	11.6225	11.615	11.722	12.0269	11.5053	11.5333	11.5509	11.259
HOXA13	7.96642	8.88026	9.00127	8.52978	9.43555	8.30268	9.44108	8.89075	8.72642	8.61875	8.62549	8.7363	8.4363	7.36422	7.15694	7.74187	9.02156	8.82292	9.21172	9.4953	9.14705	9.53029	9.02724	9.06267	7.54605	7.8568	7.96798	7.93793		8.6916	9.86219	9.63358	9.93164	9.81973	9.86299	9.41559	9.28156	9.6483	9.50678	9.41523	9.2358	9.06883	9.45555	9.89621	9.84991	9.26346	8.62954	9.24805	8.48446
Axin1	6.65033	6.7003	6.7301	7.07361	6.83428	6.55689	6.82146	6.45401	6.2681	6.02348	6.35685	6.11124	6.23324	6.40667	5.45615	4.76182	6.33056	6.25626	6.32499	6.34944	6.57228	6.34696	6.75007	6.88618	6.22882	6.39695	6.60955	6.59485		7.63081	7.69968	7.26181	8.50942	7.59723	7.97522	7.14313	7.34438	7.56697	6.8125	7.36194	7.31243	6.68692	7.11176	7.07211	7.11821	6.49506	6.25475	6.04745	6.33718
SC4MOL	7.30706	8.64541	8.82782	8.339	8.26889	7.95838	8.62968	8.26501	6.54288	5.19967	6.68398	6.27053	8.13894	7.14068	7.1267	7.66626	8.82388	8.57376	8.89551	8.92032	7.70411	7.7896	7.80109	7.76951	6.86282	7.43012	7.17473	7.23113		7.90472	8.44539	9.38922	8.99483	8.23304	8.68075	8.57852	8.32188	7.38241	7.42626	7.23621	7.49961	8.1395	8.34598	8.50625	8.36151	9.18876	8.5265	8.9749	8.17408
WDR76	7.08842	7.65971	7.62044	7.12877	7.01056	6.43796	7.15451	6.606	6.3107	5.74066	6.66562	6.15279	6.41802	6.11562	5.8009	5.29536	7.57054	7.54373	7.19446	7.4851	7.39583	7.29517	7.2406	7.21111	6.85325	6.94263	6.70238	7.0036		7.51602	7.49817	7.93676	7.60637	7.20232	7.00394	6.85512	7.05658	7.33235	7.21101	7.00518	7.31243	6.93558	6.87689	7.28577	7.13976	7.60644	7.00776	7.57894	7.0332
JAG1	6.41464	6.33949	6.8622	6.75061	6.58736	5.73281	6.32499	6.17712	5.87258	6.02348	5.93286	6.27053	6.67737	5.81481	5.66704	4.82477	6.31651	6.44261	6.72533	6.86703	7.22978	7.09202	7.08576	7.10748	6.90026	6.89348	6.99084	6.92636		6.97085	6.96913	7.36186	7.75722	7.02104	7.15198	6.42492	6.25588	6.56605	7.06458	6.77597	6.50906	6.72806	7.30195	7.19466	7.38465	6.36545	6.14303	6.04745	6.53278
RHOU	8.22448	8.17458	8.16697	8.36877	7.85287	7.83434	7.86567	8.10643	8.58605	8.30925	8.283	8.63739	7.7763	8.10261	8.12453	7.88947	7.94064	7.91403	7.60807	8.01463	8.43229	8.27929	8.19426	8.22612	8.02918	8.15674	8.04478	8.14451		8.9374	9.42907	8.90893	9.41204	9.04152	8.64785	8.73833	8.59686	9.20911	9.30408	8.98299	9.17759	7.77709	7.85705	7.6537	7.82407	7.91534	7.95507	8.19007	7.7498
MPO	9.09943	9.47198	8.56236	9.57236	9.74598	9.38312	9.78751	9.81925	9.90433	9.5571	9.64713	9.86918	9.63525	8.43729	8.56182	8.71565	8.58301	8.59533	8.40973	8.7444	8.39167	8.52356	8.51562	8.0594	8.5196	8.39442	8.62374	8.49057		9.66468	9.47165	9.56904	11.0177	10.4565	10.5958	10.5276	10.2386	10.7425	10.6589	10.6244	10.6078	9.87604	10.096	9.58274	10.5163	8.49825	8.23659	8.32323	8.09751
SGK1	10.7865	9.48093	9.1483	9.39558	9.54057	9.4345	9.59511	9.70359	9.67285	9.70006	9.72479	9.84087	9.93996	8.66017	8.76228	9.59548	9.99104	9.63967	9.91456	9.80087	10.1536	10.2014	9.76037	10.0248	10.6328	10.6394	10.7177	10.809		10.8686	9.44787	8.9241	9.59205	9.58675	9.33226	9.54063	9.32944	9.32888	9.07454	9.20897	9.11213	9.6958	10.0595	9.76391	9.91374	10.0063	9.06606	10.2089	8.41401
HOXC10	9.54703	7.74551	8.94275	9.72344	9.84725	8.97685	9.80197	9.63452	9.15833	9.22316	9.21861	9.7389	9.31352	8.07232	8.25626	8.41062	8.62651	8.11676	8.47212	7.82547	9.94729	9.98993	9.09814	9.80147	9.97463	9.73269	9.90144	9.90046		9.75181	10.1013	9.07687	10.5678	9.71418	9.92833	9.73364	9.75457	9.90111	9.87234	9.77307	9.71351	9.5194	9.76651	9.76391	10.2641	7.29536	7.16471	8.00613	7.10203
MVK	4.82273	6.2075	5.81404	6.39951	6.31777	5.83061	6.15522	5.52074	0.201634	0.367371	3.35473	1.01436	5.50176	5.3505	4.46989	5.15502	6.22882	6.34394	6.1918	6.10978	5.8495	4.84097	5.21412	5.7761	4.30889	5.08704	5.0365	4.92125		5.74658	5.54071	6.53045	6.43796	5.80684	5.59156	5.69488	4.30232	3.91265	5.72247	5.2292	5.31143	5.38819	5.60526	5.80297	5.79233	6.00068	5.09845	5.82604	5.7021
HSP90AA1	6.90749	7.75148	7.57493	6.98231	7.20623	4.85649	7.06145	6.91982	5.6585	5.70543	3.94953	4.62702	5.97888	4.40735	4.76022	4.62644	7.12908	6.29205	7.5205	7.01369	6.17971	5.68902	5.83264	6.99582	6.98128	6.23266	6.71232	6.76607		7.26435	7.66342	8.42354	8.04182	6.88618	7.35579	6.14954	6.17453	6.24375	6.21451	6.0217	6.14771	5.93711	7.15188	6.90989	7.81737	6.3311	6.29701	6.10497	6.5818
HSPA8	0	5.33199	5.16591	4.01167	2.67807	0.895303	0	0.475085	2.95977	0.367371	0.378512	4.50398	0	0	0	0.275007	4.54411	3.23113	5.64703	4.49313	4.33414	4.0045	2.34199	4.04614	2.39506	0	2.23879	0		0.0143553	4.37434	6.10224	4.61824	0.536053	1.81967	1.09085	1.07039	4.82477	5.58586	4.85449	0.871844	0.575312	0.378512	2.79077	4.23955	5.16672	0.189034	0.422233	4.9905
TXNIP	11.4423	9.83553	9.77975	10.4923	10.0392	9.53931	10.3146	10.2371	9.91991	10.0735	9.77289	10.4361	10.096	9.5763	9.61839	10.0317	10.5133	9.72867	10.0781	10.0575	10.3232	10.4952	10.1439	10.3976	11.4125	11.1807	11.2354	11.2876		11.3047	10.6362	9.93783	10.8518	10.0183	10.3214	10.2403	9.96923	10.3032	10.115	10.0894	9.90234	10.2098	10.4563	10.2724	10.484	9.88286	9.6762	9.95511	9.33089
ZFP36	10.2253	10.0566	9.44872	10.1313	9.69664	9.16176	9.88035	9.46869	9.38459	9.38735	9.3713	9.51039	9.185	8.73938	8.55808	8.57118	9.2723	8.66167	9.1092	8.7057	9.11564	9.01092	8.90908	9.05509	9.55697	9.35092	9.60578	9.85849		10.0083	9.79041	9.59615	10.0842	9.33811	9.51655	8.98288	9.04974	9.4434	9.48295	9.4581	9.56068	8.75696	9.22759	9.13042	9.4799	8.66945	8.19239	8.68555	8.10868
ESE3	7.76255	5.96347	6.74389	8.34567	6.74255	6.49873	8.11754	7.91169	6.20183	6.62205	5.80426	6.6057	7.04734	7.50692	6.84599	6.91397	6.06975	6.50478	6.63836	5.85075	7.40335	7.27398	7.15228	7.31633	8.15086	8.04412	8.29692	8.38418		8.38206	8.38539	7.981	8.01424	7.68117	7.28623	6.8009	7.12329	6.87676	6.42928	7.00518	7.32903	6.53278	7.59156	7.35041	7.20242	6.27798	5.68173	6.96936	6.35614
KAZALD1	1.74846	2.91265	3.64155	3.10936	4.51033	0.895303	0	1.45943	0.201634	0.367371	0.378512	1.01436	1.69153	0	0	0.275007	2.41143	3.37156	2.56316	3.15381	2.99277	0.201634	0	2.40871	2.16993	0.887525	1.35614	2.83996		5.44559	5.89385	5.74012	5.8846	5.2149	5.34056	4.58976	1.07039	1.87971	4.09085	1.67356	4.28762	0.575312	3.45943	4.23649	4.92458	4.71315	0.189034	0.422233	2.35896
INSIG1	5.5549	6.25852	6.52199	5.76553	5.96809	5.87701	6.25946	5.72438	4.58195	3.76447	4.61941	2.70929	6.12143	6.70612	6.25758	6.35315	6.73227	6.44261	6.04483	6.10978	6.91229	6.60659	7.25276	7.13648	6.16872	6.4793	6.64126	6.54874		6.55628	6.93911	7.79526	7.64559	6.40871	6.91468	6.65592	5.9479	4.37573	5.58586	5.35544	5.90424	6.3067	6.77781	6.53621	6.50637	6.98903	6.86022	6.78816	6.9486
CTSL2	4.57531	7.58856	6.58451	6.33396	2.02148	0.895303	5.81096	5.28355	0.201634	0.367371	0.378512	1.01436	0	0	4.10601	0.275007	5.94696	4.92932	6.02547	5.1297	6.05268	2.19849	0	6.66519	4.96901	3.98732	4.59515	5.56529		5.71918	6.04243	7.981	6.69446	4.67525	0.62293	1.09085	2.33342	0.925999	1.25096	0.782409	0.871844	0.575312	0.378512	4.88655	5.27501	6.46369	5.54782	5.64414	6.29866
GLI3	7.54581	7.21169	7.23802	7.46532	7.76242	6.49873	7.86567	7.55382	6.56071	6.78228	6.70224	6.8525	7.0676	6.60095	6.4814	5.90448	6.77413	6.70349	7.02857	6.8098	7.28725	7.15137	7.46132	7.53543	7.18497	7.19879	7.15299	7.28845		7.69558	7.80336	7.58849	8.19318	7.28512	7.85549	6.77307	6.78162	6.78044	7.1639	6.8421	6.82133	6.6008	7.0706	7.4522	7.79045	6.73715	6.37816	6.26491	6.21839
Dusp5	9.1968	9.19975	8.63067	9.21242	9.30456	8.62877	9.26655	9.28128	9.22391	9.08643	9.14075	8.80303	8.71198	8.60685	8.75238	8.45623	8.41777	8.09672	8.14272	8.01463	8.8716	9.09801	9.09814	8.70421	8.66288	8.95533	8.74255	8.92032		9.32382	9.52824	9.01909	9.29446	9.33488	9.40948	9.23338	8.91187	9.44733	9.3203	9.03584	9.36183	8.18458	8.67426	8.43342	8.62447	8.18408	7.46336	8.20984	7.68398
FAM212B	3.26153	3.46858	3.75382	5.29976	4.93546	0.895303	5.0054	3.64386	0.201634	0.367371	0.378512	1.01436	3.42089	0	0	0.275007	4.21956	0	2.32769	1.0635	4.1334	1.19535	2.14405	4.46728	2.91839	1.41684	2.23879	3.06695		4.77663	5.17911	5.69349	6.52466	5.42391	5.10224	4.58976	1.07039	1.87971	2.90689	3.926	4.14568	0.575312	0.933573	3.81558	4.15785	0	0.189034	0.422233	0.0976108
PIM3	9.02984	8.88026	8.82136	9.10641	9.1605	8.8889	9.06797	9.16714	9.20144	9.16289	8.94471	9.1847	8.78106	9.40465	9.30118	9.11671	8.78342	8.64796	8.6414	8.62092	8.78581	8.7708	9.10824	8.80703	8.8661	8.89915	8.85231	8.77149		9.46461	9.49249	9.19842	9.65173	9.48247	9.46716	9.49448	9.48549	9.77556	9.72163	9.57308	9.54659	8.8485	9.05156	8.91558	9.10103	9.10234	9.158	9.22231	9.19574
UBL4A	9.76653	9.7116	9.48196	9.54508	8.85723	9.15236	8.91678	9.18797	9.06808	9.04136	9.18992	9.67264	9.29859	9.02337	8.77208	9.01544	9.60813	9.48242	9.63229	9.59182	9.54415	9.64836	8.78669	9.6966	9.55697	9.11611	9.40578	9.64142		10.0855	10.1676	10.1984	10.4568	9.33166	9.50742	9.82804	9.5716	9.72146	9.65918	9.83401	9.72606	9.45648	9.43675	9.08677	9.1228	9.502	9.24444	9.59516	9.0172
HSPA1L	6.33735	8.03067	8.25616	6.51049	6.77386	6.37469	7.46899	7.70584	7.89948	8.35531	7.808	8.01625	6.55351	5.37886	6.39934	6.19495	7.71198	7.50621	8.2926	7.96965	7.41811	7.33673	8.18795	7.31633	6.71273	6.27947	6.48752	6.63967		6.50906	8.12355	8.69544	7.42501	6.92113	7.73545	6.06026	6.47606	8.86028	8.70584	8.1873	8.16677	6.00562	7.19091	7.85294	8.12309	8.38987	8.18115	8.20984	8.5142
PMEPA1	6.55796	7.12298	6.98322	7.19682	7.40531	6.30834	6.94122	6.81673	7.01179	6.92659	7.26379	6.99639	7.08757	4.02945	4.33485	5.75034	6.80478	6.87811	6.88484	6.86703	7.30332	7.37704	6.69752	7.08778	7.07446	7.2466	7.25181	7.12815		7.78424	8.15	7.7449	8.35742	7.98334	8.05257	7.43746	7.59999	8.21805	8.40467	8.02569	8.24736	7.02092	7.15188	7.18289	7.8107	6.81365	4.44294	6.71617	5.25512
XPC	6.27221	6.09993	5.78764	6.23688	6.18468	4.42761	6.40293	6.38353	3.98732	1.72247	3.52857	4.94345	5.2765	2.0321	0	0.275007	5.87184	5.10014	5.59515	5.49889	6.1266	5.58946	4.64039	6.14303	5.54381	6.23266	5.92861	5.67243		6.55628	6.45713	6.49025	6.7926	6.13894	5.92006	4.92979	5.19101	4.82477	5.17433	5.41481	2.74201	4.97453	6.22226	6.33771	6.61794	2.55336	0.189034	2.80323	1.58496
TIMP1	11.2329	10.242	9.89069	10.7809	10.4157	9.32984	10.4083	10.2237	9.70715	9.73968	9.45679	10.2809	9.81224	8.77742	8.8107	9.21427	9.18378	8.6887	9.5273	9.21023	9.64344	9.69698	8.99135	9.66044	11.1386	10.5855	10.9424	11.2713		11.795	10.919	10.5914	11.64	11.2396	11.2296	11.1385	10.9762	10.8983	10.8387	10.9737	10.7235	10.7567	11.332	11.1301	11.3923	9.90198	9.05994	9.98031	9.20621
MYC	8.82404	8.74099	8.64544	8.5844	8.88371	8.17837	8.70853	8.47147	8.11312	7.85978	8.31288	7.92333	8.32292	7.68328	7.47005	7.32778	8.30447	8.01363	8.11077	8.17622	8.43954	8.52806	8.27114	8.20799	8.27743	8.56739	8.57008	8.78549		8.7705	9.05143	8.84919	9.21755	8.57206	9.04718	8.74551	8.65062	8.77538	8.62972	8.60478	8.53823	8.01195	8.63238	8.52038	8.66952	8.35614	7.84518	8.17003	7.65378
PHLDA2	10.5541	10.5323	10.0558	10.3311	10.5114	9.92373	10.527	10.3644	10.2117	10.2591	10.1625	10.5059	9.7865	8.91052	9.04193	9.17542	9.70874	9.62923	9.689	9.81548	9.64344	9.70494	9.4028	9.68846	10.4153	10.0723	10.1096	10.2598		10.727	10.68	10.3353	10.5075	10.1766	10.3709	10.11	10.0168	10.3248	10.5598	10.2424	10.3765	9.30485	9.64771	9.65925	9.6712	8.93817	8.51755	9.13527	8.25692
EGR1	8.28346	9.48806	8.68881	8.62607	8.6626	8.55922	8.60681	8.86515	8.42572	8.39442	8.65381	8.84797	8.38072	7.75589	7.42097	7.83681	8.32571	8.22694	8.08284	8.03353	8.75412	8.45455	7.65728	8.25725	8.57864	8.37304	8.36155	8.44845		8.52348	8.96463	9.36903	8.85842	8.35301	8.85891	8.08438	8.26393	8.68513	9.28214	8.60478	9.14055	8.01195	8.53469	8.49197	8.63586	7.9037	6.29701	8.13591	7.34855
NEB	11.6017	10.6265	10.8671	11.4189	11.5576	10.1005	11.2343	11.3886	10.0083	10.2362	10.2807	10.7821	11.1585	9.48402	9.51112	9.67262	10.2467	9.48242	10.5163	10.2324	10.8456	11.3589	9.93493	10.7258	11.1386	11.4099	11.5264	11.6683		11.7512	11.1537	11.2379	11.9903	11.0337	11.403	10.7564	10.9777	10.4572	10.6842	10.4245	10.3565	10.4033	11.0861	10.8374	11.3299	9.66935	9.98074	10.0769	10.377
AREG	7.41642	7.54133	6.27891	7.51357	7.33038	6.95361	7.51183	7.43121	7.64024	7.56864	7.0247	7.55643	7.52849	7.37851	7.37877	7.07852	6.79468	6.20105	6.58616	6.24546	7.24641	6.97854	7.47176	6.96382	7.92837	7.18249	7.28549	7.8107		7.66718	8.24512	7.49665	8.69711	7.89827	7.8166	7.83775	7.55236	8.27221	8.5494	7.97739	7.86009	6.27929	6.55689	6.42038	6.61794	6.22284	5.36072	6.64039	5.33378
RRAD	10.035	8.79662	8.41954	9.50839	8.41789	8.36107	8.60352	9.1282	8.00703	8.15497	8.04729	8.58526	8.4088	7.24527	6.49729	7.19061	6.53931	6.16289	6.99899	6.40854	8.05572	8.06749	6.86555	7.62007	8.48297	8.87906	8.84329	9.11189		11.7035	10.4859	10.1126	11.5526	10.2263	10.3074	10.4127	10.4504	9.03744	9.48774	8.65478	9.44772	9.51353	9.7622	9.34145	9.17844	8.13021	6.64746	8.47816	7.54257
TTN	11.9096	10.9422	11.2575	11.7783	12.0622	10.8257	11.9787	11.9978	10.7467	10.8448	10.8748	11.3548	11.8842	9.68178	9.68224	9.84627	10.8533	10.3181	11.0007	10.761	11.1954	11.7603	10.7177	10.9555	11.3768	11.7863	11.9099	11.9291		12.102	11.5129	11.4629	12.4443	11.537	12.1368	11.4067	11.4715	10.8955	11.0976	11.0609	11.0783	11.1532	12.0152	11.5747	11.9688	10.125	10.2114	10.5083	10.6464
ID2	6.68832	6.11853	6.7021	6.62469	6.49041	6.23898	6.38767	6.58526	6.20183	5.66959	5.86987	6.06846	6.00023	7.36422	6.4814	6.92849	6.47719	6.30943	6.41735	6.46516	6.31216	6.0798	7.00169	6.12391	6.43463	6.50557	6.14975	6.47168		7.15603	7.32319	7.08396	7.58346	7.24432	7.72499	7.47249	7.07916	7.50803	7.2341	7.04319	7.31243	6.53278	7.20369	6.75916	7.29159	7.12547	6.83162	6.88984	7.00955
FGF9	0	0	2.88362	0	3.12763	0.895303	0	0.475085	0.201634	0.367371	0.378512	1.01436	0	0	0	0.275007	0	0	0	0.189034	0.887525	2.51854	3.67356	3.31904	0	0	0	0		0.189034	5.45845	5.08534	5.79779	5.15745	4.46074	1.09085	4.13996	5.44361	4.59634	5.09085	4.41684	2.19849	3.45943	4.82731	4.82171	0	1.82375	0.422233	0.0976108
HOXB9	0	0	0.0285692	0	0	0.895303	0	0.475085	0.201634	0.367371	0.378512	1.01436	0	0	0	0.275007	0	0	0	0.189034	0	0.201634	0	0	0	0	0	0		0.0143553	0.367371	0	0	0.536053	0.62293	1.09085	1.07039	0.925999	1.25096	0.782409	0.871844	0.575312	0.378512	0.250962	0.0565835	0	0.189034	0.422233	0.0976108
IRF1	9.23357	9.19759	9.07666	9.87869	9.10431	8.77699	9.39605	9.14249	8.80674	8.74953	8.60633	8.81602	9.06921	9.08966	9.20782	9.08802	9.00189	8.66167	8.87394	8.17622	9.34187	9.27929	9.19601	8.99299	9.59606	9.47308	9.4391	9.75149		9.27289	9.35707	8.95402	9.23417	8.53873	8.96947	8.70186	8.82772	8.98436	8.88383	9.05924	8.74359	9.06482	9.40116	9.05154	9.02215	9.15972	8.73731	9.46397	8.66966
INSM1	5.78188	5.61853	5.58856	6.46222	5.71287	5.45516	5.47832	5.06091	5.19574	5.09466	5.28244	3.09761	6.19692	3.79494	3.72901	4.39643	5.92861	5.6605	6.00585	5.38612	6.1266	6.05507	5.18903	6.27072	5.98891	6.011	6.09001	6.31506		5.10811	4.69488	5.89191	6.02724	5.27016	5.03606	4.92979	4.91791	3.91265	3.61706	4.57168	4.53605	5.5345	5.52607	5.89263	5.61941	4.86493	4.0054	3.7761	3.65535
GPIHBP1	13.871	11.0825	11.6606	12.939	12.4597	12.8139	12.6607	12.0332	7.64854	8.57073	5.37608	6.66434	11.9848	12.0354	11.0785	11.2325	11.3447	10.2919	11.875	11.6508	8.69464	9.97028	8.68699	8.40765	13.1713	13.088	13.0959	13.4316		13.6985	10.1382	12.4174	13.4069	12.1442	12.2502	12.4054	12.9099	8.72451	9.01594	8.72079	9.31275	12.1607	12.6217	12.8836	12.6239	10.7919	11.5288	11.074	9.83409
DDIT3	5.34944	5.90063	5.67723	6.26529	5.62439	3.99458	5.47832	5.79831	2.10769	3.07724	1.89142	3.65535	4.87823	5.6372	5.12928	4.88557	5.70874	4.68257	5.36702	4.25701	5.32984	5.0045	5.50621	5.7761	6.00607	4.94017	5.64703	5.78816		5.54257	5.45845	6.1375	6.26885	5.03518	5.22612	4.14486	1.07039	4.7252	4.09085	3.75275	3.60763	4.83086	4.93026	5.4165	6.23381	4.20711	3.20633	4.53045	4.53978
KLF2	8.23735	7.50668	6.78437	7.28965	7.0365	5.92196	6.82146	6.7987	6.66292	6.5245	6.64688	6.48091	6.86258	4.16672	3.92979	4.31107	7.19997	5.99977	7.048	6.58946	7.09824	6.91145	5.94205	7.10748	7.70287	7.63546	7.60666	7.95216		7.68145	7.49817	7.12836	7.3077	6.10894	6.12516	6.19219	6.40633	6.44559	6.34713	6.3293	6.38785	6.10266	6.22226	5.89263	6.53916	5.78947	4.36527	4.61235	5.03826
Wnt5a	7.43879	7.49257	7.35931	7.84084	7.95169	7.01725	7.74517	7.45426	7.13545	6.58376	6.75542	6.72069	7.24707	6.21393	6.1809	5.68398	7.44004	6.87811	7.57501	7.6893	7.62344	7.79708	7.77597	7.97085	7.40318	7.34492	7.38206	7.71781		8.91946	9.21391	8.97117	9.80003	8.78611	8.93354	8.46123	8.16184	8.48579	8.41477	8.2374	8.05181	7.19259	7.80768	7.8751	8.55409	7.24098	7.05788	6.88984	7.05658
VGF	5.89433	4.89045	4.04876	5.32697	5.75515	0.895303	4.83592	2.46989	2.45154	0.367371	0.378512	1.01436	3.75596	0	0	0.275007	2.18269	1.42761	1.70487	1.69153	4.33414	3.36737	2.93168	4.40531	4.73985	5.2521	4.904	5.32337		6.47671	6.43563	6.4348	7.29361	5.91456	6.12516	5.6343	3.95699	2.90111	1.25096	1.67356	0.871844	2.9222	3.45943	5.24527	5.5245	0.0426443	0.189034	0.422233	1.58496
CRYAB	8.91737	7.91904	8.14639	8.35231	8.4375	8.14078	8.09424	8.18443	7.50914	7.65399	7.54141	7.87455	8.45179	6.92529	7.1267	7.53084	7.59999	7.46769	7.74517	7.74382	7.83656	8.25243	7.09255	7.62688	8.22665	8.41198	8.47102	8.63234		8.86109	8.36859	8.47602	8.63307	8.07922	8.29131	8.26519	8.39571	8.34975	8.23237	7.88618	7.83712	8.35196	8.20701	7.71232	8.15512	7.61361	7.3166	7.81263	7.22023
F2rL1	8.29168	7.69098	7.93452	7.74315	7.82337	7.47533	8.16305	7.78992	8.08884	8.06776	7.77406	8.15558	7.71342	8.32071	8.38124	8.17647	7.8159	7.66441	7.58834	7.71294	7.73396	7.58082	8.24698	7.59238	7.94644	7.93174	7.84681	7.87572		8.39943	7.76109	7.43438	7.85125	7.68117	7.5815	7.50676	7.48631	7.74342	7.79487	7.77749	7.91594	7.62191	7.7126	7.60147	7.57833	7.63488	7.94843	7.99095	7.96214
UMOD	10.2686	9.53011	8.50287	8.992	8.49169	7.57735	7.88753	8.09914	5.32589	5.43229	4.45746	5.72738	8.64277	7.76129	7.30852	7.90418	8.27924	8.37582	9.24151	8.74059	8.06517	7.76699	7.80523	7.91055	9.5889	8.95292	9.53329	9.56579		10.7	9.76923	9.61185	9.89724	8.93449	8.10198	8.57852	8.46589	6.56605	7.06458	6.79831	6.031	7.9782	7.64868	8.09244	8.38871	7.62783	8.16977	8.93976	7.79902
APCDD1	6.41464	7.02835	6.71617	7.28965	7.14384	5.92196	6.73971	7.03144	6.7736	6.05159	6.77268	6.54473	6.80349	4.87676	4.86146	3.65076	6.95803	6.62161	6.97888	7.21442	7.61706	7.57221	6.82528	7.5713	6.97246	6.7126	6.80813	7.05734		7.67433	8.6994	8.31252	9.3447	7.77004	8.25536	8.04996	7.98185	8.41536	8.45455	7.97739	8.11998	7.06975	7.51159	7.61029	8.19165	6.46369	5.23534	6.18725	6.11103
MMP3	5.41109	0	0.0285692	5.29976	5.71287	0.895303	4.8802	4.05918	2.95977	0.367371	1.26903	1.01436	4.73335	1.7137	3.21878	2.40054	0	0	0	0.189034	0	0.201634	0	0	5.1035	4.59096	2.78241	4.17951		7.45088	3.69933	5.22265	7.12939	6.01502	6.02614	5.4353	5.19101	6.72982	6.5806	5.35544	4.84298	5.58015	4.73281	5.05137	5.84574	1	0.189034	0.422233	0.0976108
[truncated: 8 more columns]
