# Supplementary material for: HDAC Inhibitor Titration of Transcription and Axolotl Tail Regeneration
Source: Front Cell Dev Biol. 2021 Dec 31;9:767377. doi: 10.3389/fcell.2021.767377 (PMC8759488; doi:10.3389/fcell.2021.767377)
Supplement: Supplementary file 4 [file Table3.XLSX]

## Sheet: Sheet1
Supplemental Table 3. Benjamini and Hochberg corrected p-values for genes that were examined in the Nanostring experiment.
Gene ID	C6vsR0.01	C6vsR0.05	C6vsR0.5	C6vsR1.0	C6vsR5.0	C6vsR10		C12vsR0.01	C12vsR0.05	C12vsR0.5	C12vsR1.0	C12vsR5.0	C12vsR10		Signifcant in Voss 2019
FOXC1	0.246392	0.55785	0.082961	0.866199	0.153208	0.00244429		0.709994	0.284864	0.400341	0.0306356	0.131616	0.00334249		yes
MYLIP	0.0449835	0.252876	0.06256	0.0206334	0.0197052	0.00244429		0.546612	0.25448	0.103029	0.659711	0.0761566	0.0178109		yes
NR2F2	0.858795	0.110244	0.417135	0.06256	0.011633	0.00244429		0.100884	0.0436937	0.541688	0.0991118	0.0927533	0.031257		yes
NR4A1	0.186705	0.147036	0.00971208	0.0527934	0.010572	0.00288727		0.866199	0.671264	0.00294734	0.0377693	0.00900789	0.00244429		yes
SOX8	0.88196	0.130294	0.366864	0.0953681	0.0901822	0.00288727		0.242735	0.15789	0.932983	0.230411	0.700403	0.468103		yes
CITED2	0.850544	0.656218	0.024535	0.0346108	0.007558	0.00291594		0.166241	0.131726	0.317363	0.175154	0.0261983	0.012817		yes
SPRY1	0.244064	0.999727	0.0395843	0.00726209	0.012817	0.00291594		0.709696	0.257259	0.463567	0.691456	0.447173	0.394721		yes
MMP8	0.854788	0.180329	0.624938	0.0843879	0.0395843	0.00334249		0.324172	0.0953681	0.827301	0.0535457	0.664671	0.639291		yes
DLL1	0.538839	0.0136106	0.0645419	0.0431397	0.108743	0.00971208		0.230411	0.0998363	0.48731	0.0727994	0.892394	0.412492		yes
SOCS1	0.0669208	0.0287218	0.00845248	0.00691831	0.00326502	0.00971208		0.110088	0.0324709	0.00288727	0.00288727	0.00244429	0.00244429		yes
NGFR	0.163723	0.0994586	0.360553	0.234711	0.00691831	0.0116514		0.774075	0.467825	0.403835	0.0843879	0.522708	0.319264		yes
NOTCH1	0.959319	0.251607	0.162538	0.398915	0.0133489	0.0141984		0.322663	0.0217063	0.398915	0.130393	0.421175	0.012817		yes
ID2	0.566371	0.813846	0.691456	0.0889527	0.0400876	0.0142178		0.727733	0.625631	0.405102	0.938338	0.0170333	0.012817		yes
CBX4	0.48007	0.568243	0.230411	0.0949313	0.00861871	0.0144981		0.7128	0.566557	0.0077544	0.0498243	0.00937568	0.00244429		yes
ADRB2	0.541688	0.365351	0.327555	0.917493	0.107252	0.0185525		0.17417	0.626133	0.659711	0.0548945	0.9593	0.309106		yes
COQ10B	0.442904	0.0213151	0.856453	0.0185525	0.00900789	0.0186859		0.286813	0.0949313	0.0244639	0.0383661	0.0066586	0.0154524		yes
CYP26B1	0.404075	0.0526356	0.0527934	0.135142	0.221461	0.0202676		0.361501	0.0913157	0.0260146	0.0141984	0.0154524	0.0126044		yes
EIF4A3	0.15963	0.786395	0.813846	0.0195134	0.0596684	0.0209132		0.977072	0.382812	0.0379569	0.0313025	0.00937568	0.00971208		yes
FGFR3	0.769768	0.875088	0.709994	0.186511	0.491055	0.0216869		0.042098	0.0360958	0.271792	0.0756725	0.761205	0.00941591		yes
BCOR	0.616392	0.442904	0.34784	0.0216187	0.00691831	0.0222522		0.417135	0.0694204	0.0998363	0.135142	0.0364667	0.00900789		yes
CCNL2	0.234711	0.0677839	0.012817	0.0259294	0.0216421	0.0222576		0.0741778	0.0661911	0.0245028	0.0136106	0.012817	0.015457		yes
CYP26A1	0.877907	0.611348	0.0770852	0.146888	0.0333419	0.023432		0.771597	0.66608	0.33329	0.0333419	0.0187879	0.012817		yes
HOXC10	0.94647	0.775488	0.0197052	0.0346155	0.953535	0.0267442		0.0991378	0.107404	0.079557	0.0304605	0.0407382	0.0326118		yes
GPIHBP1	0.831544	0.59435	0.0217489	0.0287218	0.0246596	0.026964		0.803768	0.813846	0.00244429	0.00244429	0.00244429	0.00244429		yes
KRT17	0.38249	0.0684001	0.0259436	0.0241139	0.0304605	0.0287218		0.685736	0.901551	0.010572	0.0061734	0.007558	0.0155078		yes
SMAD7	0.714079	0.0892433	0.079557	0.908554	0.0520225	0.0311287		0.197082	0.250256	0.136368	0.0186859	0.0812854	0.0296902		yes
SLC2A1	0.0213151	0.048821	0.0538243	0.395988	0.562692	0.0346108		0.0991118	0.0856424	0.629517	0.198118	0.265433	0.03793		yes
DACT1	0.94647	0.705678	0.220977	0.230725	0.141174	0.0400876		0.126125	0.0106574	0.994645	0.0100072	0.972845	0.575031		yes
PRICKLE1	0.654683	0.398532	0.171885	0.164319	0.0535457	0.0438662		0.181289	0.257196	0.1568	0.0218478	0.181289	0.0823511		yes
NFIB	0.31719	0.110244	0.0228023	0.0436937	0.0357198	0.0520641		0.017738	0.0147002	0.00326502	0.00258173	0.00288727	0.00310805		yes
HSPA8	0.711704	0.664454	0.14831	0.0441865	0.0755434	0.0535457		0.0604198	0.794044	0.659711	0.0091722	0.0301069	0.00937568		yes
FAM212B	0.186217	0.0870159	0.771597	0.309106	0.541818	0.0551639		0.875088	0.108743	0.826617	0.867774	0.0727994	0.14831		yes
LEP	0.471891	0.454783	0.0605983	0.0520641	0.0615224	0.0605815		0.660777	0.39183	0.0178381	0.00826291	0.007558	0.0091722		yes
C8ORF4	0.538839	0.0655292	0.0637857	0.0629394	0.0629394	0.0636659		0.023432	0.0155896	0.012817	0.0130585	0.012817	0.0222658		yes
FOS	0.700986	0.48731	0.538839	0.300209	0.28557	0.0881152		0.0865589	0.0889527	0.43727	0.0761974	0.284983	0.831951		yes
Bhlhb2	0.211165	0.00900789	0.00993905	0.0231866	0.0213151	0.0892433		0.00870593	0.00312031	0.00517811	0.00288727	0.00334249	0.00288727		yes
MAS1	0.180166	0.024535	0.0524905	0.485414	0.404616	0.0959599		0.0540893	0.0535418	0.221461	0.0231866	0.50137	0.281698		yes
MMP3	0.181289	0.1309	0.0998363	0.0998363	0.110793	0.0998363		0.111415	0.0901822	0.0246596	0.0239179	0.0296902	0.0345278		yes
G0S2	0.541651	0.177019	0.17551	0.875088	0.475085	0.101443		0.208104	0.275033	0.914588	0.520822	0.902542	0.0629394		yes
HAS2	0.341478	0.176785	0.709994	0.485414	0.437226	0.115798		0.909939	0.0959599	0.544093	0.0495821	0.275388	0.26067		yes
AXIN1	0.528516	0.0596684	0.0601238	0.0747348	0.491055	0.126222		0.543024	0.279496	0.145911	0.0535457	0.0614044	0.0579636		yes
IRF1	0.21512	0.171885	0.166971	0.988477	0.0400876	0.13186		0.205015	0.152265	0.700949	0.0429849	0.543506	0.853958		yes
MN1	0.151107	0.0959599	0.543024	0.165334	0.111605	0.145911		0.492483	0.26067	0.970655	0.123492	0.151894	0.38249		yes
SGK1	0.681862	0.850544	0.528516	0.977114	0.76586	0.153118		0.551533	0.39183	0.962286	0.714653	0.707049	0.17344		yes
HOXB9	0.399879	0.660344	0.422712	0.260667	0.262017	0.15333		0.671247	0.717512	0.813846	0.0316486	0.592986	0.645712		yes
HPX	0.275388	0.037724	0.0320294	0.494496	0.079557	0.15789		0.0763269	0.0292257	0.181328	0.0346108	0.142682	0.859256		yes
TXNIP	0.521164	0.543024	0.399869	0.560705	0.758843	0.198118		0.200632	0.183408	0.357286	0.0905889	0.850544	0.0377693		yes
JAG1	0.914184	0.0954959	0.0930369	0.908554	0.251607	0.225594		0.0727994	0.00678159	0.0141984	0.00937568	0.00334249	0.00334249		yes
CTSL2	0.218089	0.143345	0.15177	0.365233	0.367356	0.240852		0.120011	0.102282	0.151107	0.421175	0.275033	0.338323		yes
GADD45A	0.728954	0.0222576	0.0415152	0.0287218	0.97493	0.254843		0.153639	0.0216187	0.160801	0.0105053	0.0438291	0.0250627		yes
PMEPA1	0.860756	0.758152	0.157514	0.541651	0.566634	0.333848		0.411087	0.383175	0.0750939	0.0141984	0.0287218	0.0178109		yes
MYC	0.592464	0.00620893	0.0306226	0.00937568	0.0377693	0.384558		0.30107	0.0843879	0.0689356	0.0143704	0.0225186	0.0954992		yes
PHLDA2	0.901973	0.382812	0.0155896	0.0494021	0.0350464	0.412492		0.0535418	0.240852	0.00691831	0.00291594	0.00371706	0.0538243		yes
RRAD	0.349535	0.33001	0.123086	0.0974508	0.143505	0.457743		0.251797	0.0755804	0.0899959	0.0433577	0.0555369	0.598328		yes
ID1	0.562951	0.121667	0.629321	0.506887	0.740997	0.472147		0.692724	0.94647	0.266231	0.123604	0.00870593	0.00900789		yes
INSIG1	0.284983	0.126382	0.240852	0.705678	0.900458	0.54422		0.33329	0.0843879	0.775488	0.0854655	0.398915	0.554553		yes
DDIT3	0.336674	0.0216804	0.135064	0.157514	0.283966	0.626133		0.058153	0.0207949	0.421175	0.0221967	0.0889527	0.940609		yes
EZH2	0.712831	0.938338	0.399869	0.337788	0.698993	0.875088		0.315285	0.758785	0.398532	0.971114	0.431185	0.221461		yes
UMOD	0.181289	0.0998363	0.17318	0.338067	0.167663	0.950323		0.0520225	0.0201069	0.0330499	0.0415152	0.0402953	0.972586		yes
MEIS2	0.856926	0.665736	0.58449	0.284983	0.284983	0.994645		0.482381	0.69966	0.371255	0.130294	0.129739	0.626545		yes
KLF2	0.10041	0.0222576	0.0126417	0.0283953	0.0191598	0.0225373		0.0207949	0.00937568	0.00334249	0.00288727	0.00310805	0.00294734		yes
FGF9	0.471269	0.0601238	0.175618	0.780097	0.0182277	0.102604		0.382812	0.017277	0.468103	0.943009	0.47458	0.972586		yes
RHOU	0.0333419	0.600211	0.0927533	0.0383661	0.62128	0.13186		0.13186	0.934306	0.00991613	0.012817	0.0172431	0.0111867		yes
MVK	0.89737	0.0561166	0.230411	0.459437	0.4219	0.155932		0.205015	0.115798	0.257104	0.329544	0.0954992	0.239099		yes
ZFP36	0.199245	0.0823094	0.0346108	0.0418849	0.0596684	0.203066		0.0350464	0.0604198	0.0313025	0.00686083	0.012817	0.0438662		yes
ID3	0.771597	0.120091	0.38767	0.449367	0.0377693	0.232274		0.16423	0.0389973	0.152734	0.349535	0.30107	0.468103		yes
TIMP1	0.400927	0.344744	0.110502	0.111605	0.151894	0.382812		0.678152	0.312834	0.73568	0.0429849	0.130499	0.586109		yes
EGR1	0.705678	0.47458	0.160061	0.248244	0.352034	0.416472		0.15789	0.992556	0.14038	0.0306226	0.0441865	0.398532		yes
FDPS	0.854822	0.838543	0.5208	0.515295	0.237412	0.506698		0.450101	0.875088	0.398532	0.0889527	0.260329	0.528603		yes
HOXB7	0.341478	0.100884	0.543024	0.562692	0.558544	0.506698		0.0377693	0.0140661	0.283966	0.660666	0.717914	0.452874		yes
KAZALD1	0.224851	0.177976	0.079557	0.254701	0.275388	0.687064		0.00900789	0.010355	0.0105053	0.00402191	0.110088	0.123508		yes
WNT5A	0.908554	0.0389973	0.0438662	0.663219	0.185065	0.708913		0.150486	0.0621188	0.0439829	0.0166023	0.0222576	0.0206334		yes
HOXA13	0.30107	0.250451	0.780513	0.634911	0.0423504	0.012817		0.552527	0.186511	0.15789	0.0526356	0.0936697	0.1106
RPL23A	0.396985	0.0111506	0.040863	0.0306356	0.0111506	0.0167731		0.18923	0.081241	0.0407382	0.0682465	0.0137118	0.012817
EPX	0.302042	0.00900789	0.026168	0.10266	0.12943	0.0222576		0.0415152	0.0313055	0.0126138	0.00326502	0.013445	0.0142178
SQSTM1	0.966279	0.201165	0.0306226	0.382812	0.0892433	0.0534763		0.520822	0.16236	0.313784	0.0141984	0.0159338	0.00937568
SNX2	0.442904	0.00294734	0.020826	0.447173	0.289267	0.0603992		0.0313025	0.0140661	0.0222576	0.00378793	0.0604198	0.506887
HEBP2	0.0837596	0.15789	0.471111	0.0929022	0.42509	0.0854879		0.626133	0.273695	0.431185	0.612958	0.110088	0.456234
SQLE	0.853445	0.0755804	0.234172	0.988477	0.185624	0.0856424		0.771597	0.110244	0.506887	0.619734	0.110088	0.0732937
ADM	0.211992	0.10041	0.0419103	0.38249	0.079557	0.11039		0.0231866	0.0304557	0.0197052	0.0091722	0.0109405	0.0108327
ATP5F1	0.64148	0.185624	0.0167037	0.0712764	0.0430912	0.122824		0.0436937	0.0578236	0.0250627	0.00870593	0.0246852	0.660666
HMGCS1	0.359178	0.706159	0.111605	0.159901	0.111605	0.122824		0.977114	0.689662	0.999727	0.178694	0.863507	0.0538722
SC4MOL	0.856805	0.0892433	0.199245	0.276433	0.271215	0.126778		0.513104	0.0756725	0.382812	0.972845	0.129942	0.190732
WDR76	0.112868	0.0383661	0.022672	0.818664	0.638976	0.127012		0.0263534	0.0636659	0.0360388	0.243251	0.160753	0.96564
HSPA1A	0.190997	0.275033	0.17318	0.866718	0.528516	0.197082		0.200153	0.940609	0.302042	0.638246	0.851834	0.940609
ELF3	0.993177	0.3154	0.646489	0.295606	0.809085	0.221944		0.0207949	0.00993905	0.0207949	0.00649463	0.0332099	0.813846
DUSP5	0.813846	0.604046	0.115775	0.0368778	0.568954	0.274402		0.735221	0.988477	0.0155896	0.007558	0.012817	0.012817
F2RL1	0.956535	0.177019	0.21157	0.321412	0.566634	0.275033		0.275388	0.0843879	0.0770637	0.0436937	0.0521728	0.0480817
PIM3	0.382812	0.400341	0.361376	0.0615224	0.544418	0.296807		0.867774	0.192799	0.030801	0.0831434	0.0216187	0.0556187
UBL4A	0.0136106	0.110793	0.0185525	0.633785	0.528872	0.29789		0.0178109	0.0197052	0.00767136	0.0108327	0.0521728	0.64535
HSP90AA1.1	0.660666	0.705678	0.246011	0.552486	0.909156	0.319027		0.284351	0.283578	0.615948	0.411087	0.973967	0.664671
XPC	0.877875	0.00649463	0.0209132	0.0588748	0.370206	0.348599		0.0267442	0.007558	0.257259	0.00244429	0.0899959	0.486315
NEB	0.977114	0.130499	0.134846	0.0952683	0.431886	0.42509		0.185276	0.0383661	0.152265	0.0223224	0.0938731	0.748277
AREG	0.895588	0.960782	0.831544	0.157514	0.826617	0.443125		0.467448	0.856453	0.0464209	0.0362855	0.0492462	0.691456
TTN	0.545333	0.234704	0.275453	0.13362	0.484913	0.467448		0.535021	0.0846982	0.609311	0.0345278	0.176838	0.991635
INSM1A	0.457629	0.178694	0.422712	0.139903	0.586109	0.520822		0.0429849	0.0954959	0.693753	0.544012	0.0527934	0.0141984
GLI3	0.786395	0.221461	0.396985	0.344951	0.197325	0.58449		0.598328	0.0953681	0.69966	0.160292	0.110088	0.166885
VGF	0.506887	0.0889527	0.0843879	0.0899959	0.17318	0.850544		0.0933948	0.0125055	0.0320294	0.0114099	0.0205639	0.189643
CRYAB	0.657385	0.229982	0.207689	0.160263	0.211533	0.866199		0.110088	0.0684001	0.082961	0.0110449	0.0395843	0.455701
APCDD1L	0.776483	0.528132	0.0954992	0.854822	0.15789	0.988477		0.315285	0.501405	0.181289	0.0468575	0.114004	0.0535457
