# Supplementary material for: HDAC Inhibitor Titration of Transcription and Axolotl Tail Regeneration
Source: Front Cell Dev Biol. 2021 Dec 31;9:767377. doi: 10.3389/fcell.2021.767377 (PMC8759488; doi:10.3389/fcell.2021.767377)
Supplement: Supplementary file 5 [file Table6.XLSX]

## Sheet: Sheet1
Supplemental Table 6.Clusters ID's, cell types, cell numbers within clusters, and representative log2 enriched genes within clusters.
Cluster ID	Cell Type	Cell Number	Log2 Enriched Genes
1	Injury Cell State	29777	CBX4	EPOP	G0S2	HOXA1	EGR2
2	Injury Cell State	26185	VSIG1	RRAD	TREX2	HBB	MMP19
3	Pre-Injury Cell State	23571	ELF3	NOXO1	PSCA	SCNN1G	CYP26A1
4	Unknown	15113	HAVCR2	TRHDE	RBMS1	COX8A	CRISPLD2
5	Fibroblast-like cell	5875	AC_02200035351.1	SOX5	LRP1	GPR124/ADGRA2	DCHS1
6	Notochord/ventral SC cell	4719	DES	SULT1C3	ITIH3	EGF	T
7	Endothelial cell	3246	FLT1	TEK	STAB1	CDH5	EGFL7
8	Myeloid cell	2878	LINE	CLEC17A	APOBR	MIR-223	RERGLA
9	Epithelial cell	2479	AC_02200035268.1	MUC5B	OTOF	OTOF	ARHGEG4
10	Epidermis basal cell	2429	MIR-205	ARAP2	AC_02200050201	GALNT3	CCDC37
11	Ciliated cell	2061	DNAH9	AK9	CCDC146	TTC24	DNAH6
12	Ciliated cell	1880	AK9	MIR-219	SPEF2	LRP2	WDR66
13	Epithelial cell	1430	MUC5B	SOS1	OTOF	BMP1	OTOF
14	Muscle cell	1427	AC_02200218758.1	MYPN	DMD	DMD	DMD
15	Neural cell	1419	PKD1L2	PKDL1	CHGB	CNGB1	DOC2A
16	Nerual cell	1356	ADAM23	MIR-137	TCERG1L	KCNIP3	KCNC1
17	Melanocyte dorsal SC	840	SLC7A7	RASGRP3	ATP13A4	MGC108497	CD274
18	Neural cell	766	LOXHD1	RNF128	SRRM3	KLHDC3	OTOF
19	Neural cell	718	FGF14	SCN8A	UNC13C	KCNC1	KIF1A
20	Unknown	703	no significantly enriched genes
21	Muscle cell	695	DMD	DMD	DMD	DMD	DMD
22	Neural cell	676	EPHA10	GRIN2B	SEZ6	FGF14	STX1A
23	Neural cell	667	SLMO1	LRFN5	SCN8A	PARP8	TRIM36
24	Erythrocyte	447	AC_02200047989.1	TFR2	GLYAT	C10ORF173	CUBN8
25	Endothelial cell	403	NOTCH1	EFGL7	MRC1	CETP	FGD5
26	Melanocyte	403	MGC108497	SLC7A7	OCA2	TRPM1	FSD1
27	Erythrocyte	395	AC_02200047989.1	TFR2	C10ORF173	CUBN8	AC_0220002292.1
28	Neural cell	326	KTN1	ATP13A3	DDX6	MINK1	RAB4A
29	Neural cell	309	VEGT	MYT1	LMTK3	C17ORF105	SUDS3
