# Supplementary material for: HDAC Inhibitor Titration of Transcription and Axolotl Tail Regeneration
Source: Front Cell Dev Biol. 2021 Dec 31;9:767377. doi: 10.3389/fcell.2021.767377 (PMC8759488; doi:10.3389/fcell.2021.767377)
Supplement: Supplementary file 6 [file Table4.XLSX]

## Sheet: Sheet1
Supplemental Table 4. HCR-FISH probes designed for Has2 and Brd4.
Probe name	Sequence
Has2_1.1_B1	GAAGGCCGTGTACATGACTTCTCTTTAGAAGAGTCTTCCTTTACG
Has2_1.2_B1	GAGGAGGGCAGCAAACGGAACATAATCCACGCTTCTGCCAGTGCT
Has2_2.1_B1	GCATGGTATCCGAATCACACACCTGTAGAAGAGTCTTCCTTTACG
Has2_2.2_B1	GAGGAGGGCAGCAAACGGAACCATCTCTACGGATGAGGCAGGATC
Has2_3.1_B1	CCATGATATCTTCCTCCAAAACTTTTAGAAGAGTCTTCCTTTACG
Has2_3.2_B1	GAGGAGGGCAGCAAACGGAATCTGCACATCTCCGCCAACACCACC
Has2_4.1_B1	AGATCCAAGAATCATACTTGTTGAGTAGAAGAGTCTTCCTTTACG
Has2_4.2_B1	GAGGAGGGCAGCAAACGGAATCCAGTAGCGTACGCTGCTGAGAAA
Has2_5.1_B1	GGCAAGCCCTTTCTATGTTGAAGGCTAGAAGAGTCTTCCTTTACG
Has2_5.2_B1	GAGGAGGGCAGCAAACGGAATGCACTGCACACACCCAAAATATGA
Has2_6.1_B1	TTTCTGTACATTCCCAGGGGCCGCTTAGAAGAGTCTTCCTTTACG
Has2_6.2_B1	GAGGAGGGCAGCAAACGGAATCTTCGATGAATTCATGCAGCAATG
Has2_7.1_B1	GAACCCATAAATTCTTGATTGTACCTAGAAGAGTCTTCCTTTACG
Has2_7.2_B1	GAGGAGGGCAGCAAACGGAATGGCGGTCATCTCCAAAACTACATT
Has2_8.1_B1	CCCAGGCTCAGCACTCTGTTCGTAATAGAAGAGTCTTCCTTTACG
Has2_8.2_B1	GAGGAGGGCAGCAAACGGAAGATCTAGCTGTATATTTGGTAGCGT
Has2_9.1_B1	TCTATGGGTGTTTCCGTAAGGCACTTAGAAGAGTCTTCCTTTACG
Has2_9.2_B1	GAGGAGGGCAGCAAACGGAAGTTTGCTGGTTAAGCCACCTCAAGT
Has2_10.1_B1	TCCCTGAAGTAGGACTTGCTCCATCTAGAAGAGTCTTCCTTTACG
Has2_10.2_B1	GAGGAGGGCAGCAAACGGAATGGAACCACATTGCATTGTATAACC
Has2_11.1_B1	TCGTAGGTCATCCACAAATGGTGCTTAGAAGAGTCTTCCTTTACG
Has2_11.2_B1	GAGGAGGGCAGCAAACGGAAAAGGGAAAGAACCCAGTGATGACGG
Has2_12.1_B1	AGCTGGATGACGGTCGCGATGAGGATAGAAGAGTCTTCCTTTACG
Has2_12.2_B1	GAGGAGGGCAGCAAACGGAAGACTAACTGGACTGTCAATAGAAAA
Has2_13.1_B1	GCTGGCGAAGGAAGACTTGATAAGGTAGAAGAGTCTTCCTTTACG
Has2_13.2_B1	GAGGAGGGCAGCAAACGGAAAACCATGACAATGTTGCCTCTAAGG
Has2_14.1_B1	GTACAATACTGAATAGAGAGACATATAGAAGAGTCTTCCTTTACG
Has2_14.2_B1	GAGGAGGGCAGCAAACGGAATATTTTGGCGGGAAGGAGGCTCGAC
Has2_15.1_B1	AGCCTTATTGATTGTTGCTATTGCATAGAAGAGTCTTCCTTTACG
Has2_15.2_B1	GAGGAGGGCAGCAAACGGAACGTTTTCCTTCCGGATGTGCCCCAG
Has2_16.1_B1	AATGAGTCCTATAAAATTGACGACGTAGAAGAGTCTTCCTTTACG
Has2_16.2_B1	GAGGAGGGCAGCAAACGGAAGAGGATGGAGAACCAAACTGATATC
Has2_17.1_B1	CCATATAGTGAAGATGACCCCTCCCTAGAAGAGTCTTCCTTTACG
Has2_17.2_B1	GAGGAGGGCAGCAAACGGAATGTTTTGTCTCAGAGAATGGCTTTT
Has2_18.1_B1	AGTATTGCACCGATCATGAGCACTGTAGAAGAGTCTTCCTTTACG
Has2_18.2_B1	GAGGAGGGCAGCAAACGGAAAAGAGCATGGCCCAGTAGCAGGCAT
Has2_19.1_B1	TTTGTGATTAGGACCACGTACAAAGTAGAAGAGTCTTCCTTTACG
Has2_19.2_B1	GAGGAGGGCAGCAAACGGAATGCTGTTCCTTCTTCCGCCGGCCGC
Has2_20.1_B1	CATCATACATCGAGCACCATGTCGTTAGAAGAGTCTTCCTTTACG
Has2_20.2_B1	GAGGAGGGCAGCAAACGGAATTATTTTGCATAACTTGGAGGAAAA
Has2_21.1_B1	TAGAAAATGTCTCTTAAGGAATTGGTAGAAGAGTCTTCCTTTACG
Has2_21.2_B1	GAGGAGGGCAGCAAACGGAATGTCTCCATGCCACTAATACTAGTT
Has2_22.1_B1	AGCAGTGTTGTGTCTCCCTTGGTGGTAGAAGAGTCTTCCTTTACG
Has2_22.2_B1	GAGGAGGGCAGCAAACGGAACAAACATGTAACTTTTCAAGTCCAA
Has2_23.1_B1	GCTTTGGAAGAGTGAAAATAAACCCTAGAAGAGTCTTCCTTTACG
Has2_23.2_B1	GAGGAGGGCAGCAAACGGAAATTTTCTCGGAAATGGTTGACTGTT
Has2_24.1_B1	GAAGCAACACAGGTTTCATCTTTGTTAGAAGAGTCTTCCTTTACG
Has2_24.2_B1	GAGGAGGGCAGCAAACGGAAACTGTCAAGCATATGCACAATAAAA
Has2_25.1_B1	TGACCAGTGAGGTATATAGAACATATAGAAGAGTCTTCCTTTACG
Has2_25.2_B1	GAGGAGGGCAGCAAACGGAATTCTTACCATAACCACCCACATAAG
Has2_26.1_B1	AATGGACCGTGGAACTCCCTTGTGCTAGAAGAGTCTTCCTTTACG
Has2_26.2_B1	GAGGAGGGCAGCAAACGGAATTCTGTAGAACAGAGGGCTCAGTGA
Has2_27.1_B1	GTCTGTGTTCTTTACATTTAAACAATAGAAGAGTCTTCCTTTACG
Has2_27.2_B1	GAGGAGGGCAGCAAACGGAAGCTAGATGGATAAGCGTTATCTTCC
Has2_28.1_B1	ATGTGTAGGCGACCAGCCTTGCTTATAGAAGAGTCTTCCTTTACG
Has2_28.2_B1	GAGGAGGGCAGCAAACGGAAAGATGCAAGGATTATTAAGGACAAG
Has2_29.1_B1	GCATCTTCTGATATTCCTTGTCTGCTAGAAGAGTCTTCCTTTACG
Has2_29.2_B1	GAGGAGGGCAGCAAACGGAAATAGTTTGGCATGCAGGCATGCAAA
Has2_30.1_B1	TAACCCCAATTCAACAGAAATGTTGTAGAAGAGTCTTCCTTTACG
Has2_30.2_B1	GAGGAGGGCAGCAAACGGAATGTTCACTGGTGATGTGTTGCATAG
Has2_31.1_B1	TAAGGCATTGAAAGTATCTTTGGACTAGAAGAGTCTTCCTTTACG
Has2_31.2_B1	GAGGAGGGCAGCAAACGGAAGTCAATCTTAAAATAGTTCATAAAT
Has2_32.1_B1	AAACAATAACCTTTCCTAGAAACAATAGAAGAGTCTTCCTTTACG
Has2_32.2_B1	GAGGAGGGCAGCAAACGGAACTGATTGGCATTACTTTTGGCAGCC
Has2_33.1_B1	TCGCCAATAAGCTTTCAGTGCGAAATAGAAGAGTCTTCCTTTACG
Has2_33.2_B1	GAGGAGGGCAGCAAACGGAACACACAAATAAGACAATATTATAAA
Has2_34.1_B1	ACATTTACAAAAGGCATAGAAATAATAGAAGAGTCTTCCTTTACG
Has2_34.2_B1	GAGGAGGGCAGCAAACGGAAGCAGGTAAGTAAAATATAAAATATG
Has2_35.1_B1	AAATGAAAATAGAGAATAAACCATTTAGAAGAGTCTTCCTTTACG
Has2_35.2_B1	GAGGAGGGCAGCAAACGGAAAAAACAAGTATGAATTCTTTCAAAA
Has2_36.1_B1	AAGTTTCACATTTTGGCCAGTTAAATAGAAGAGTCTTCCTTTACG
Has2_36.2_B1	GAGGAGGGCAGCAAACGGAACTTTTGTGAACAATATGGACCAATA
Brd4_1.1_B1	GAGGAGGGCAGCAAACGGAAGTTTGAATAGGCAGGGGCGCAGGGG
Brd4_1.2_B1	GCTGCAGATGGGATGACAGGCGGGTTAGAAGAGTCTTCCTTTACG
Brd4_2.1_B1	GAGGAGGGCAGCAAACGGAAACACCTCTTTTCGACTTGACCGGCT
Brd4_2.2_B1	GGCGTTGTAGTGTCCGCTTTCCTCTTAGAAGAGTCTTCCTTTACG
Brd4_3.1_B1	GAGGAGGGCAGCAAACGGAAGATTCGTGCAATGGGTCAATGGTTG
Brd4_3.2_B1	GGTTTAAGCTCCGTAGGCAATGGAGTAGAAGAGTCTTCCTTTACG
Brd4_4.1_B1	GAGGAGGGCAGCAAACGGAAGAGTCTGGCACTTCTTTCTTTGGGG
Brd4_4.2_B1	TTGCTTTTCTCTACAGCTGGTTGCTTAGAAGAGTCTTCCTTTACG
Brd4_5.1_B1	GAGGAGGGCAGCAAACGGAACAGTACTTTAACTGCTCAGATGCCT
Brd4_5.2_B1	GTAAACATCTCCTTAATCATGCCACTAGAAGAGTCTTCCTTTACG
Brd4_6.1_B1	GAGGAGGGCAGCAAACGGAAGGCCAAGCATAGGCAGCGTGCTTCT
Brd4_6.2_B1	GCCTCGACATCCACAGGTTTGTAGATAGAAGAGTCTTCCTTTACG
Brd4_7.1_B1	GAGGAGGGCAGCAAACGGAAATCTCGCTGTAATCATGCAGTCCAA
Brd4_7.2_B1	GTGCTCAGGTCCATTGGATGTTTAATAGAAGAGTCTTCCTTTACG
Brd4_8.1_B1	GAGGAGGGCAGCAAACGGAATCACAGTTCTCCATTTTGACTTTGA
Brd4_8.2_B1	GCTGCAAACTCCTGGGCTTCTTGGTTAGAAGAGTCTTCCTTTACG
Brd4_9.1_B1	GAGGAGGGCAGCAAACGGAACAATTTGAAAACATCAACCGCACAT
Brd4_9.2_B1	TCATGGTCTGGAGGATTGTACTTATTAGAAGAGTCTTCCTTTACG
Brd4_10.1_B1	GAGGAGGGCAGCAAACGGAACATTTTAGCATAACGCATCTCAAAA
Brd4_10.2_B1	GACGACAGGTTCTTCTGGTTCATCTTAGAAGAGTCTTCCTTTACG
Brd4_11.1_B1	GAGGAGGGCAGCAAACGGAAGGGTTGTACCACTGGCGAAGGTGCT
Brd4_11.2_B1	TGATGTTGGAACAGCTGTCTTTGTGTAGAAGAGTCTTCCTTTACG
Brd4_12.1_B1	GAGGAGGGCAGCAAACGGAAAGATGAGCTGTCACTGCTGGTATCG
Brd4_12.2_B1	TGAATTGTCAGAGGAGGTGTCGCTCTAGAAGAGTCTTCCTTTACG
Brd4_13.1_B1	GAGGAGGGCAGCAAACGGAATGCTAGTCGCTGAGCTCGCTCCTCT
Brd4_13.2_B1	CACTGCTTTCAGCTGTTCCTGCAGCTAGAAGAGTCTTCCTTTACG
Brd4_14.1_B1	GAGGAGGGCAGCAAACGGAAAATCAACTCTTTAGACTTGTGTTTT
Brd4_14.2_B1	CTTCACCTTGCATTTCTTGGGCTCATAGAAGAGTCTTCCTTTACG
Brd4_15.1_B1	GAGGAGGGCAGCAAACGGAACTGCTGTTATTCTTCTTTGCCTTTT
Brd4_15.2_B1	GGCTCCTTCTTACTGGAATTAGTGCTAGAAGAGTCTTCCTTTACG
Brd4_16.1_B1	GAGGAGGGCAGCAAACGGAAGGTGGTTTGCTTGTTTTCACCACGG
Brd4_16.2_B1	TCCTCCTCTTCAGATTCATATGCTGTAGAAGAGTCTTCCTTTACG
Brd4_17.1_B1	GAGGAGGGCAGCAAACGGAATCTTCATATGACATGGGCTTACACT
Brd4_17.2_B1	TTAATGTCCAGACTCAACTGTCGCTTAGAAGAGTCTTCCTTTACG
Brd4_18.1_B1	GAGGAGGGCAGCAAACGGAACGTCCAAGCTTCTCCCCAGGGAGCT
Brd4_18.2_B1	TCTCTTGACTGGATGATATGAACAATAGAAGAGTCTTCCTTTACG
Brd4_19.1_B1	GAGGAGGGCAGCAAACGGAAGTTTTAAAGTTTCAAAATCAATTTC
Brd4_19.2_B1	ATCGCTCCAGTTCTCGGAGCGTGGATAGAAGAGTCTTCCTTTACG
Brd4_20.1_B1	GAGGAGGGCAGCAAACGGAAGTTTCTTTCGCAAACACGAAGTGAC
Brd4_20.2_B1	CGTCAAGTTTCTCAGCTTGAGGTTTTAGAAGAGTCTTCCTTTACG
Brd4_21.1_B1	GAGGAGGGCAGCAAACGGAACTTTCACCTTTGAGGAGCCTGGCAT
Brd4_21.2_B1	TGCTCTCCGATTCAGAGGAAGAGAATAGAAGAGTCTTCCTTTACG
Brd4_22.1_B1	GAGGAGGGCAGCAAACGGAACACTTTCAGAGGTGCTTGACTCACT
Brd4_22.2_B1	TTGGAGCAATTTCTGTTTGGGAATCTAGAAGAGTCTTCCTTTACG
Brd4_23.1_B1	GAGGAGGGCAGCAAACGGAACTGCTCTCGACCAGAATGCACTTTT
Brd4_23.2_B1	CGGGTGGAGGTTGTGGTGATGCTTCTAGAAGAGTCTTCCTTTACG
Brd4_24.1_B1	GAGGAGGGCAGCAAACGGAAGGGCAACAGTTGAGGCTGCAAGACT
Brd4_24.2_B1	TACCAGCTGTGGGACAGGAGGCTGCTAGAAGAGTCTTCCTTTACG
Brd4_25.1_B1	GAGGAGGGCAGCAAACGGAAAGGCGGGGAAGTCTTCATCCGTGGT
Brd4_25.2_B1	GGAGGGAAGGAAAGGAGGTGGCAGCTAGAAGAGTCTTCCTTTACG
Brd4_26.1_B1	GAGGAGGGCAGCAAACGGAAGAGTGGTTGCTCCATAACTGGGACC
Brd4_26.2_B1	TGTTATGGCATCAAACATGCTTCCTTAGAAGAGTCTTCCTTTACG
Brd4_27.1_B1	GAGGAGGGCAGCAAACGGAAAAGATGCATCAAGGGTGGGTTGAAA
Brd4_27.2_B1	TAATTGGGGCGGCATTTCTGGCTGTTAGAAGAGTCTTCCTTTACG
Brd4_28.1_B1	GAGGAGGGCAGCAAACGGAAACTGAATGTTGGTTCAGAAGAGGGG
Brd4_28.2_B1	GCATTGTGCAACGCTGGAGGTGAGATAGAAGAGTCTTCCTTTACG
Brd4_29.1_B1	GAGGAGGGCAGCAAACGGAAGCAAGGGGCCGTGTTGGTTTTGGGG
Brd4_29.2_B1	GGCTGGTGGGATAAGGGTGGAGAGATAGAAGAGTCTTCCTTTACG
Brd4_30.1_B1	GAGGAGGGCAGCAAACGGAATGAGGCAATGGTGGCTGAGGGATCA
Brd4_30.2_B1	TCCTCCTCGAGCAGAAGCTGTGGAGTAGAAGAGTCTTCCTTTACG
Brd4_31.1_B1	GAGGAGGGCAGCAAACGGAAAGACTGTTGTGGGGAGAAGGCTCCT
Brd4_31.2_B1	AGCTGCATCTGACTTGTGCTGAGTGTAGAAGAGTCTTCCTTTACG
Brd4_32.1_B1	GAGGAGGGCAGCAAACGGAAGAGACTTTCTGCAGTTGTTGCAGGT
Brd4_32.2_B1	ACAGAGGGGAGAAGTGGAGCCTGAGTAGAAGAGTCTTCCTTTACG
Brd4_33.1_B1	GAGGAGGGCAGCAAACGGAAAGCTGTGGTGGTTGAGACTGAACCT
Brd4_33.2_B1	TGGTGCTGGACAACAGGATGAGTGGTAGAAGAGTCTTCCTTTACG
Brd4_34.1_B1	GAGGAGGGCAGCAAACGGAAGGGCGATGTGGATGAGTCATGTGCT
Brd4_34.2_B1	GAAGGGAACTGCATGGGAATGTGAATAGAAGAGTCTTCCTTTACG
Brd4_35.1_B1	GAGGAGGGCAGCAAACGGAAGGGATAGGTTGAGGTGGTTGGATGT
Brd4_35.2_B1	GGCTGGGATTGATGTGGTTGCTGCTTAGAAGAGTCTTCCTTTACG
Brd4_36.1_B1	GAGGAGGGCAGCAAACGGAATGCTGAGGCAGCTGCGGAGGATGCT
Brd4_36.2_B1	GGCGGCTGCAGAGGATGCTGAGGCGTAGAAGAGTCTTCCTTTACG
