# Supplementary material for: HDAC Inhibitor Titration of Transcription and Axolotl Tail Regeneration
Source: Front Cell Dev Biol. 2021 Dec 31;9:767377. doi: 10.3389/fcell.2021.767377 (PMC8759488; doi:10.3389/fcell.2021.767377)
Supplement: Supplementary file 7 [file Table7.XLS]

## Sheet: Heat_Map_29_FC
Supplemental Table 7. Fold change estimates (control vs romidepsin) for twenty-nine genes that were identified as differentially expressed at 6 HPA in the Nanostring experiment.
Gene ID	C6vsR0.01	C6vsR0.05	C6vsR0.5	C6vsR1.0	C6vsR5.0	C6vsR10
KRT17	0.591365	1.00873	0.947431	1.00686	1.0921	1.36626	Sigmoidal
CYP26A1	-0.039039	-0.331571	0.460047	0.405703	1.16377	1.70207	Sigmoidal
ID3	-0.107151	-0.112539	0.0609647	0.214013	0.466519	0.541877	Sigmoidal
HAS2	0.0557478	-0.00643394	3.68466	2.78466	2.82639	3.22369	Sigmoidal
RPL23A	0.269924	2.46079	1.00582	1.33545	2.17124	1.92595	Biphasic
LEP	0.242563	0.695309	1.73685	3.50425	2.3525	2.7479	Sigmoidal
SOCS1	0.290373	0.681859	0.169179	1.39858	1.43392	1.3413	Sigmoidal
EZH2	0.243887	0.600876	0.52389	0.321739	0.511935	0.476963	Biphasic
EIF4A3	-0.309568	-0.203991	0.35871	1.234	1.26307	1.98134	Sigmoidal
CYP26B1	-0.23273	0.411401	0.418823	0.327801	0.202537	1.02693	NA
HPX	0.37485	-0.128063	-0.446094	1.81843	0.0562744	2.46474	Biphasic
COQ10B	0.105159	0.763285	0.592345	1.0836	1.25692	0.721461	NA
MN1	0.623444	0.94439	-0.927959	-0.745336	-1.62998	-1.785	Sigmoidal
BCOR	-0.127255	0.995416	-1.23861	-1.01529	-2.11156	-1.98041	Sigmoidal
SOX8	0.107544	2.63232	-0.683418	-0.803194	-1.43777	-1.42212	Biphasic
CCNL2	0.462936	0.463384	1.45007	1.54457	1.6995	1.5523	Sigmoidal
FOS	-0.151187	0.1374	-0.632109	0.643209	-0.301454	-1.11884	Sigmoidal
DLL1	0.117037	0.841366	-0.0507861	-0.405997	-0.519453	-0.855835	Biphasic
NOTCH1	0.0771158	0.405716	-0.512267	0.163584	-0.608211	-0.757483	Sigmoidal
ADRB2	0.913913	2.36045	-1.1736	-0.226111	-1.57715	-2.21727	Biphasic
CITED2	0.0525479	-0.185158	-1.54062	-1.62236	-2.30424	-2.53019	Sigmoidal
NGFR	-0.580572	-0.231869	-1.17111	-0.246419	-0.759641	-0.623256	Biphasic
MYLIP	-1.35136	-0.612754	-2.46136	-1.78762	-2.7028	-2.77649	Sigmoidal
SMAD7	0.068763	0.479454	0.158173	0.0266213	-0.435083	-0.534035	Biphasic
NR4A1	-0.247738	-0.237175	-0.441095	-0.434967	-0.9277	-1.35613	Sigmoidal
SLC2A1	0.75771	0.575679	0.243261	0.171911	-0.128327	-0.408676	Biphasic
SPRY1	-0.302138	0.364622	-0.94622	-0.982817	-1.33757	-1.35472	Sigmoidal
G0S2	0.262735	-0.232408	0.0987878	-0.0430293	-0.403782	-1.23844	Biphasic
CBX4	-0.357512	0.0773371	-1.76228	-1.1888	-2.22145	-2.50972	Sigmoidal
