# Supplementary material for: HDAC Inhibitor Titration of Transcription and Axolotl Tail Regeneration
Source: Front Cell Dev Biol. 2021 Dec 31;9:767377. doi: 10.3389/fcell.2021.767377 (PMC8759488; doi:10.3389/fcell.2021.767377)
Supplement: Supplementary file 8 [file Table1.XLSX]

## Sheet: Sheet1
Supplemental Table 1. Regions within genes that were targetted for Nanostring probeset design.
Gene ID	V4 Sal-Site Contig	Target Sequence
BCOR	contig00062	TGACTTTGCTTCATACAAAGCACTGATTACACAGAACATGGTTTCAATAGGGTATATGATCAAAGTCGTGTGGTCAAAATGTATGGTTGGTTTTACCTGC
NR2F2	contig00257	CTTTGGTTTCTAACTGATCTCCCTGCCACAGTCAGTTTGTCCTGGAAAGCGAGTGCTGGTGTATTCTTGACTTGGAGGAAGGCAAGTGTTACCGTTGACA
HMGCS1	contig00564	CGTGGGACACATATGCAACATGCCTATGATTTCTACAAGCCGGACATGGTGTCAGAATATCCAGTTGTTGATGGAAGGCTGTCAATCCAGTGCTACCTCA
HSP90AA1	contig01145	ATGAAACTGCACTCTTGTCTTCTGGCTTTTCACTTGAGGATCCACAAACGCACGCTAACCGAATTTACAGGATGATTAAGCTTGGCTTAGGCATTGATGA
DDIT3	contig01402	GGGGGAAAAGACTTAAAGAGAAGGAACAGGAAGGTGATAAGAAAGTGTCTGAACTTGTTGCGGAAAACGAACGCCTAAAAGGCGAGATTGAGAGGCTAAG
EZH2	contig01523	AAAACAAACCGTGTACATTAGCAAACATGGCCAACCACCAATGACCTATGGACTTGATCCGCCAATCTCCATAGAAGAATGACTTGACATGCCCACCACA
CRYAB	contig02235	CTTAATCGCCTACAAAACAAACACCAAAATGAGAGGTCTTGTAAGAGCCCAGTGGAATAGAAACACCGTCAGAAATGACTGTAGAGTTGCCAGACTTTGG
SLC2A1	contig02366	TCTGTGTATGATGGAAAGTTCAGGGTTTATGCGCCAGTAAGGAGTGAATGAACTCAATCTCAAGTGCCAAGAGACAGAGAGATGTACATACTCTTACTGT
PIM3	contig02755	AACCTTTGGGAGGGGCTTGACCATGCATTCACTGGGCTGTCGTTGAACTTTGAGTGTCTGAGATACATAACCTTTAATGCTGGTTCTGCTCCGGATGGGA
SNX2	contig03353	TGAAGCCAAGCTCCAAGTTGCAAACAAACCTGATAAACTTCAGCAAGCAAAAGATGAGATCAGAGAGAGTGGGAATTAAAGGTTCAACAAGGAGAGAGGG
TXNIP	contig04876	ACTGAAAAGCCTTCACTTTTCCTGGTCCCGCTATGACTTCCAAATGCAAGCAGACCAAAGCTCTTTAATGTTCAAGCCATACTGTGCCGGTTTGCAGAGC
CCNL2	contig06411	CCCTTCAACTTTCCAACCGAAGGAAGTGTTGTACAGGTCATATTGTCAGCACTGTTGATCGGGAGGTTTCTCGAGTTGCAGGAATTCATAGTCTCTCCAA
COQ10B	contig08828	ACCAAAGAAGGTGCGGTGCGCCCACCGTCTTAAAACCAGCTGAAGGCTTTGCCTTCGTTAAAGTTGCACTGTTTACAATCGTGTCATTCCGTGGACTGAC
CYP26A1	contig100901	GATTCCCAAAGGCTGGAATGTCATCTACAGCATCGGCGACACCCACGACGTGGCCGACGTCTACACGACAAGGAGGAGTTCAATCCGGACAGGTTCATGT
MYLIP	contig101937	CATAAACAGGATAACTTACCCTGTAATTCAGATGGCAACCCAGTCGGGAAAGAACGTCTACCTTACTGTAACCAAGGAGTCTGGGAATAGCATTGTACTT
MPO	contig102134	AAGATGAAAGTTCCACTTTGTAGAAGCCAATACATCCCGCAGCAATGCTGCCAAGCCATTGGGAGTCTTTGACTGGTGACAACTGTCAAGGTTGTTCCTG
ID3	contig104468	TGACTTGTGCAACTCGGACGTCCATCGCTCGCCTCTGCGACTTCCAGATTCCCGGTTGCTGGTTCGAGCCCCACCGTCGCCACTCAACGCCATGAAGGCC
Dusp5	contig105925	ATTTCCTGGCCAACCTGCGAATCACCGCCTTACTGAACGTGTCCCGGAAGAGCTCGGAATGCGTGAAGGACCAATTCCATTACAAGTGGATCCCTGTGGA
WDR76	contig106091	TGGGTGACCTGGTGTGGTGCAGTTTCAATTAAAGTTGAGTGCATGTCTGTTGTGTATGGTGTTGCACGTTGAGATTGCCCTAAATCCACTCCTAAAACGT
AREG	contig107657	GGAGAACATATGCGAAACCACGCATAAAGAGTTCTGCATCCATGGCACGTGTCGCTTCTTGGAAGGCTTGGGCAAGGCTGCATGTGTGTGCCAGCACGAA
G0S2	contig108866	GAGCTCATCCCCTTTGCCAAGGAGATGCTGAGCCAGAAGCCCACCCGCAAGATGGTGAAGATCTACCTGCTGGGCAGCGTGCTGGCCTTCTTCGGCGTGG
GADD45A	contig11018	AAAAGGAACTGCCCGCACCTAGGCAGCAACTGCAAAAAAGCGGACGTTAAGTGGACAGATTGAGGCTGAACAATAAGTTGTGTGGGGAATTAAGCTAGAT
SGK1	contig110929	CCCTTCCTGGTTGGGCTCCACTACTCCTTCCAGACCGCAGACAAGCTCTACTTTGTCCTGGACTACATCAATGGCGGCGAGTTGTTTTACCATCTCCAGA
DLL1	contig11551	TGCTGAGAGAGGAGAGGGAGTACCTTCACTGACTGCTGCTGAGTAACTAAATTCAGACCGAGCTGGTTCTCTACTGAAGTTAGCAAAGTGACTGCAAACC
HSPA8	contig11637	GCTTTGGCGATCAAGCCTCACAGAGTGGCTCCAGGCCCGGCCCCACTATTGAAGAGGTGGATTAAAGGGACTTGAGACTTGAAATAAAACTTACTTTTTG
HSPA1L	contig116894	GACCAGAAGACGAAACCTGTGCACCTCAAACTCGTAAGATCCACCAGAAGCACTGAAGATGTCGGCACCCAAAGGAGTCGCCATTGGCATTGACCTGGGC
PRICKLE1	contig122634	GCTGGAAACAAAGCCAACTCTTGTCTCTTAAAACCCCATTAGCCCATTTTTAACAGCACCAAGTATTACACGCGCTGCAGTTAAACAAAAAAAAAATCAC
GPIHBP1	contig124716	GCCTACTGTGCGAAAGTGATAATTACTGGAGGAGGAGTGACATACTACGGCAAGGGCTGCTTAGCGTCCTGTACGGAATTCACGGCCACGGTGGGAGGGA
MEIS2	contig18970	GATGGGAGAAATGAAATTGACATTTTGAAACTGATCGCATCGCTCTGCCTCATCTGGATGTGAGGGGAGAAAACCGGTCTGCTCTAGAAATTATGAATTT
Wnt5a	contig20331	ATTGTCAGATAGACCTCAGCACCCACTTAAGCAGCTTGGGGTGTCTTTCTGTGAGCTCTCTTCACAGCCACTGCTCTTCATCAGGGACTTTCACCATAAC
Bhlhb2	contig21482	CTCGCCCGTGCTACGGAAAACATATCATTTTGTGGCGAGATGTTTACTGCACTGCAGGAGGTGAAAGTATGGAGAAATTGCCTTTTTTTCTGTCTCACCT
VGF	contig23530	AATCCTGTGCCATGTTTGAACGATACCCGTGACATGCAGATCTTGCTAAATATTGTGATGTACTGCTCTTACAAAAGTCCTCTTTGTAGCCGTGGGTAGG
CBX4	contig23550	TTGATACTGATGGATGTTTCTATGTGCACAAGTGGTATCGAAAGGCAGAAAGTACTACTTCTAGGCAATGCTGCTATTAGAACTGTTGTAAAATATAAGC
FGFR3	contig26029	CTGTCTTTGCCAGTGCTGACAAAAGCATCTTCACAGGCTGACCTATCGCTCGCTCAGTGCAACGATGGCGAAGATTTTCAGCGGTAGAACTCTCGTCTCC
UBL4A	contig30859	CTGGACTAACTGCCTCATCTGGACGGAGGCATGGAGTTAGAGGCAATGTGCTCTTGTACCACTTGGGGAAGAGACCACGTAGGGTCTGTGTAACTTGCAA
SMAD7	contig31051	CCCGACTCTAGGACGTTATTGGTCCACAAAGTGTTCCCGGGCTTTTCCATCAAGGCGTTTGACTATGAGAAGGCGTACAGCTTGCAAAGGCCCAATGACC
Sox8	contig316336	AAGATAGCTAAAAGTGCCTGCTGATAGACTGGAAACAAATCCCTTCAATGGGACACCCTACGGCTTCAGATGCCTTCAAACTTTTGAAGAAGGGAGAATA
NFIB	contig35095	CCATCATGCGTGCTAGAGGGCATGTAAATGCCACAGACTACCATTTAATGCTAGGATACTCAACCGTTTGCTGAAGATTGCCACCAAATGTGCAGGTACG
HOXB7	contig36318	TGTCATCGCCCTGTGTCCTGACGCTGAAATTAAAAATACTACCTATGATTTAGTCTTTTGTACCATAGAACGGAGAAATAAATCTAGCTACCTACCTACC
FGF9	contig37183	CGGAAAAGTTAACCCAGGAATGCGTCTTCAGAGAGCAATTCGAAGAAAACTGGTATAACACATACTCATCTAATCTCTACAAGCACGTGGACACTGGAAG
CYP26B1	contig38845	GTAATACCTCTTAGTTGTTGCCTAGAGGGGGAATGTCCTGAGTTCTCCAGGCCTGAGTTGCTATAAGTAGGCTGGCGGTACTTCAAGAATGCCGCTCCTT
INSIG1	contig38848	AATCCTAGAATCTGTTCATCTGGAACTGTTCCTGACTTTCTTAGGACGCTTCACTATAAACAGAAGTTTGAACAGTTTGCATGATAGATGGTTCAAGGAC
FAM212B	contig38891	CTTCCAAGCTGAGTGTCTCCAGCCTTTACTCTGTATTGCAAAAGGAAGTGCAATGACCGACGCGCAGGAAGTCAACGCGTCAGTGACATGTGACCACACG
FDPS	contig38964	GTCGGATGGAGTGTTGAGCTACTCCAAGCTTTCTTCCTGGTTGCTGATGACATCATGGATTCTTCAGTGATGCGGCGGGGCCAGCCTTGCTGGTATAAAA
CTSL2	contig38984	TAGTCCTACATTTCCTCATCCCAGCCATTACTTATGAGAGATGACTGTGGCGAGAAAGAAAGTTGTAGGGGTAATGTGGGTCGGTAACTATGGAGCAAAA
NOTCH1	contig39154	ATTATGCCACACAGGATTTATCGCAACTATCGTCTACCGATAGCAGGGATGGAACACACAAGAACATCATGGAACTGCTTGCAACACAACCCTGTGTTTA
SPRY1	contig39927	TTCGCCGATGTAAGAGAACTTGCCACCTGCCATTTTACTCTAGCCTAACCGTTTCTCTTCCTCCTGGCACCTTTCACCTTGCGATTCCACTACCCACAGC
PMEPA1	contig40801	CCCGCCCACCTACAGCGAGGTCATAGGTCACTATCCCGGAACTACGTTTTACCAGCACCAGCAGAACAATGGAACGCCCTCCATACTGGAGGCAAGCAGG
SC4MOL	contig40994	GTTTGCATGGACCCATATGCTAGTCTCAGCCTGTCCGATGCACCCTCTTTCCTTGCGGGGGACAGCATCTAGTATGGTTATGTCATTTATTCTCTGCAGG
MVK	contig41842	CTCAGTGGAACTGATGGAAGGGTGGCCATTCCGACGATTAAATGAAGTTGAACAAATGCCATTGGAACTTTGACGGCACATGAACACTTGCGAGGTTGTG
DACT1	contig42192	ATCCTATATGAGCACAGTATGAAATACGTGAACTTCAGGTGACCTCCATGCCATGTGCGGACTTATTGTGGACTCTATGGTGCTAACCCAAAGGGAATCG
JAG1	contig45961	TAAGCTAGAGGTTGAATACTTGAACAGTAGAAGGTCCAGTGAGATCACTGTCTAGATTTGCTGTAGACTCCACTGCCTGCCTTAAGTGAGGAAATCAAAG
CITED2	contig47698	TTTTAAGGTTGTCGATCGGTCCGCATCAAAATCGAGAGAAGGACTCTGCTGCATGGATTTCAAGGGCAGATTACTGCACAAATACTGCCACCTCGCTTCG
ADM	contig51731	CCCACTTCTAACTCCAGCCAAATTCCAGGGCTCGGCATCACTCCTAACAGCATCAGCATGATGACTCTGATCAATTGGCCTCTGTGAACCCATAGACATC
SQLE	contig60801	TTGCTGCTACTGACGATTCTCTCCAACAACTAAGAAAAGCGTGTTTCCGTTACTTCAAACTTGGAGGAGAGTGTGTATCCGGTCCAGTTGGATTGCTATC
ADRB2	contig63556	ACCCTTGGCATCATCATGGGGACCTTTACCCTCTGCTGGCTGCCCTTCTTCATTGTCAACATTGTGCATGTGATCCAGAAGAACCTGGTGCCTGTGCACA
MAS1	contig64069	TTGCTGCCAGCTTTGTTTTGATCATCTCCTTCCTGGGAATGATCGGAAACAGTTTGGTCGTCTGGTACCTTGGCTTTAGGATCAAGAGAACCAAGTACAC
ATP5F1	contig64150	AGCTCAAGAGGTGAAAGATACTGCAATCAATTCCCTTAAGCAGGCTATTGCTGATGAGAACAAAGAACAGTGGCGTGTTGAGGGGCGCAATTACCTGTTT
HPX	contig64541	TCTAAGTGTCTCACCAAGAACTCCAAAGAGCAACAAACAAGGCAGGATTAGGATGAACCACCTGTGATGCTCACGTTTCCTTAGATGTGCGTGTTGCCAT
KAZALD1	contig64782	CCCGGTTATCATGGCCGCCACTCTAGGTTGATGAGCTGAGGAATTCTGAGTGGAGTATATTCATGCTCATGTAGCCAAGAGCTCAGGCGTCTCACCGTTT
MMP3	contig65376	ATTCTCTTGGATTGCCCAGAACAGTGACCAAGATTGACGCTGCTGTCTATCACCCAGACACGAGGAAAACATATTTCTTTGTCAATGACAAGTACTGGAG
TIMP1	contig65553	TTGGAAAATCCCACACTGAGAGAATGCAGCACTACATAGTACAAAATGGCACCGCTAGTAAAGGCAACGAGAGGGAACTATTGTCTTAGTCACGGAGTGT
HAS2	contig70953	GGTCTCATTCGTTATACCTCAGTGCCTGGAAACTTTTCACACCCGGCAAGGCGCTTTACACAACTGGCTGGAGGTCGGGAGAAAGTGTGTTCAGCATTTT
IRF1	contig71714	TTTGTAACCTGCCTTTAGAGGAGCTGTTCAGCCTTCTTGTGTAGGGATCGCATGTACTATCCCTGTGTGCTATGACTACCTTGTGTCGTACAGAAGCCTT
APCDD1	contig73844	AAAAATAAGACTGGTCGTGACTTGACTATACAAATGGGACTCCGCCTGATGGACTGATGGAGGCTTCTCTCTCTGCGAGGAAAGAGGGTTTATTTACTTG
SOCS1	contig76513	AACCCAGTGCTAAAGGACTACCTGAAGTCTTTCCCATTTCAAATCTGACTCGCGTACAGCATTAAACCCGCAAGGGGCAAGACAATGGGCGCCAAAATAT
KRT17	contig77120	AGTCTTTGCAGTTTTGTCTCTCTTGCACAGGTTGACTGGACACGCTTCACCTGAACTCTGATGTGACTTGGATTCCAGGCTATTGATCTAGGAGACCTAG
RHOU	contig77157	CTGTACCTTGGTGCCTGTTTCAGTGCCTTGCCACAAAGTGGACGCCATTTTGTTCTCAATTGCCAGGTTTTCTATGTATGTTGAGACTGCCGGAGGTCGC
UMOD	contig77869	GGGCAATGTAAATAATACTACCATTCCTCCAGCACCCAGCTCTGACTATTGCACGTGATAACAATTCACGATTGTCACAGTCTGCATCGGCCTATTTGCT
FOXC1	contig78021	TCGCCGGTGAACGGAAATAGCAGCTGTCAGATGTCCTTTCCTTCCAGCCAGTCTCTCTATCGCACCTCGGGGGCCTTTGTCTATGACTGCAGCAAATTTT
NEB	contig79979	GAGTACAGCATGAACAAGCGCGCCGCAACGAATGCAAGCACGATAAAATATAAAGCTGATTATGAAAAATCCAAGGGTCCGACTGGATATCATGTCCTCC
TTN	contig81161	GGAGTACACAGCAGTGGTTGGACAACTGGAATGCAAAGCAAAATTATTTGTGGAATCTCTACACATAACAAAGACAATGAAGAGTGTCGAAGTCCCTGAG
EGR1	contig82673	CGCATGTGTAAAGAGTGGTGTACCGTTTACTCTCTGTGGTCTCACCGGCGGTCCCGCCTGTGGGACCCGCCAGTTCCGTTCCAAGTCTTGGTGCCTTTTC
F2rL1	contig83318	GAATGCAAAAACTTTGGGAGTGATGTGTGTAAGTATCCTGTACTTGGTCCACATTGTCATTTCAATGCATCAGAAGGACGTGATGAGCTGCACCAATATG
Axin1	contig84001	ACCACCCTGGTATTGTATTAACACATAAGAGATTCAACCTGTGAAGTGCCAAAGCAGGACATTTGTTGTGTCCTTGTCCTCCCAATCTCAGCTTCACTGT
PHLDA2	contig84067	GGGGGCAAATCCAACCTGGAAAAGCGGCACGTCATCTCACTGTTTAGGAAGCCCAAACCCTGACTAAAAACTCTTATCCCGGTCAAGATCATATTGCTGG
MN1	contig85064	TCATTCTGTAAAGAACAGTAAGACTCACTTCCATGTATCGTTGGGCGAAGAGAACACTGTGGCTTGTTGAACTCTGGTGGTCCAAGGTGTGTGTTCATAA
HOXC10	contig85757	TATATTGCATTATGGTCTCGATGCAAAGATGAGGTGAACTGCCCATACAGCGAGCTTACAGACATGGGTTAAGTTATTTTCGCGCACAACAGACGGACAC
SQSTM1	contig86208	AGCACACCCATAGAGGAGAAAAAACCTGAGCTTACAAGACACGCCAGAAAACGAGGACTCGATTGCTGAAAAGATGCAGAAGATTGCACTAAACTCGCCC
HEBP2	contig86374	CGTTCACCAGGAGAACCCACCAAAGCCTACCGATCCAGATGTCTTCATTGAGGAAAGGAAAGGAGCAGCCATCTTTGTCAGGTCTTTCAGTGGCTTTACA
RRAD	contig87355	TTACGAGGTTGTGTCTGGGTCATGGGCATTGCAGCACTGCACAATATTTTTGCACTGTACAAAAAAAGGGTTTTTACTGATGCCATGACTGAGACAAAAT
ID1	contig88469	CTGCTAAACTCCGCCGGGTCCTAAAAGCCACCGATTGCTTAGCTAGTCTTCTACTAAAGCGCTTCTTGCAGCCATGAAAGTGTCGTTGCCCGGGAAGAGG
HOXB9	contig88933	CAACGACAATAGCATGTTTCTCAAACCATATCAACTGGCAAAGGGGAGATTAAAGGTCTGAGCTGGCATGCAGGTTGATGAATTGCGGCGTCAGTCTGTT
ZFP36	contig89762	CCCTTTCTTTTGTGGGGGACGTTTGGGGATGCAGGAAGAGTGAAACTCGACCTCTCCACGATGGGAATGGCCTTTTTTTATGCCAATTCAAGCCTGCTAG
RPL23A	contig89807	CCTGATGGGCTTGCTGTACCAGGTGAACTATCGTTTTGTGTGCAATTAACTGATGGGGGTTTTCCGCCTCAGGGCTTTGAGAAACCACTGTATGAAGGTT
HOXA13	contig90819	TCTCCAAAATGAAGCCCAGCTCCACCACCACATAGACTCGTCCAACTCTCAGGCCCAGAACTTAACGCTCAGTGGTGATTAACAACAAACCAGGCTTATT
INSM1	contig91322	ATTCCAACAGCCCGCTTTCGGCGAATAGACTCTACCTGGTCTCCGGCTTTACTCTTGTTTTCCATGTACTGCTTTCCTGTGGGTCCCTGAAGAAGAGAAC
NGFR	contig91745	CCTTGGTGGTAGAAAATTGGAACTGAAACAGTCAGATATGGTGCACTTCCAGTTTCATTCGTTTCCTGCTCTTGGTGTAGCGGAAAAGAGGCGATCGAAC
ESE3	contig92398	TCCATCCTGCAGAATGGGTTGTTTTAGGATACATGACGTATGAAACAGGCTTGATATTAGTTTGCCCATCAGTAGGTATTTGATGGCGTAATGCAGAGCA
KLF2	contig92813	CGGTCTATTTATCTGACAGGCTTCTGCGAAGGCCACATCGAGACAAGTAGACTCCATGCCTGTTGCTCTGACCAATAGGATGAAGGCTGATTTTACTGTA
FOS	contig94212	TGGCCAAATCAGACAGTGACTGCTCGCATGGCCCACCTCAGTATTCTGGTGCTGGAATTGACTTTGTTGCTCGCAGCTGGTTCCGCTGGACCGTCAACCA
XPC	contig94695	ACCAGCCGCAGCTTTGCTATAAGGCTGCCACAAAACCAATGACTTATGTTGTGGGAATTGACAATGATGGTTGTGTGAAGGATGTCACAAAAAGGTACGA
NR4A1	contig95461	ATGCCCTGTGTTCAGGCTCAATATGGAGTTTTGCCTCAGACTACGCTGCCCTACGAGACCTACAACTCAGACTTTCTAAGTACAGAGTACAGCAGAATTG
GLI3	contig96667	TGTCTCCACAGCAGAATCTTCTGACAAAAAAATGCAATGTCCAGACTTGTTATGAAGTCAGGAAAGCAAATTAATATCCCACCTCACCAATTAACAAACC
MMP8	contig97485	AACAATCACACCGACCACCAACCCATCCAACTGTGATCAAAGTATTGTTTTTGATGCCATCACCACATTGCGTGGAGAAGTCATCTTCTTCAAAGACAGC
LEP	contig99350	ATTAATTGTGAGGCACTGCAAGTTATACTTCCCATCAGATATCCCTGTGGCGCAACACCAAAGTCCTCATATGTCTTATCTTTCAGAAAGAAGGGCCTCA
ID2	Mex_NM_002166	GCGGGTTCCGGGCATCGCCGCCGGTCGCGGAGGGGGGCACACGCCGTCTTTTGCTCTGGACCTGAAGCCACCCGGAGCCATGAAAGCGTTCAGCCCGGTG
MYC	Mex_NM_002467	TTATCTGTGAGCTGGATGACGAGGCCTTCTTCAAGTCCATCATTCGCCAGGACTGCATGTGGAGCGGTTTCTCGGCTGCTGCCAAGCTGGAGAAGGTGGT
C8orf4	Mex_NM_020130	TCGACGAGGAGTCCCTCCAGCGGCTCTTCAAAAAGACCGGCGACAAAAAGGCCGAGGAGCGCGCCAAGATCATCTTCGCCATCGAGCAGGACATGGAGGA
Eif4a3	Mex_Nohits	TTTGTATTGCAGCGTTCTCACACAAGCAATTTCCAACTGTAGTGGGGACTGCAAATGCTTTTGGTGACGTGAGTGACTGATTCAATCCAGCTCACATTGT
