# Supplementary material for: HDAC Inhibitor Titration of Transcription and Axolotl Tail Regeneration
Source: Front Cell Dev Biol. 2021 Dec 31;9:767377. doi: 10.3389/fcell.2021.767377 (PMC8759488; doi:10.3389/fcell.2021.767377)
Supplement: Supplementary file 9 [file Table5.XLSX]

## Sheet: Sheet1
Supplemental Table 5. Classification of genes into sigmoidal or biphasic dose response categories at 6 and 12 Hours Post Amputation (HPA).
Gene ID	Scaled Error 6HPA	Classification 6HPA	Inflection 6HPA	Inflection1 6HPA	Inflection2 6HPA	Scaled Error 12HPA	Classification 12HPA	Inflection 12HPA	Inflection1 12HPA	Inflection2 12HPA
HOXB9	0.103517	Biphasic	NA	3.22e+20	0.148006	0.254901	Biphasic	NA	0.161439	0.000323771
INSIG1	0.150843	Biphasic	NA	0.0228542	0.110197	0.141713	Biphasic	NA	0.0276375	0.116308
MMP8	0.169144	Biphasic	NA	0.0864108	3.02205	0.167443	Biphasic	NA	0.194109	4.09425
CITED2	0.182382	Sigmoidal	0.316994	NA	NA	0.113457	Biphasic	NA	0.000814995	0.226547
NFIB	0.115867	Biphasic	NA	0.153655	0.75605	0.386149	Sigmoidal	0.498759	NA	NA
PMEPA1	0.0834141	Biphasic	NA	0.163895	0.674895	0.376071	Sigmoidal	0.498676	NA	NA
HAS2	0.146765	Sigmoidal	0.148348	NA	NA	0.0864302	Sigmoidal	0.281062	NA	NA
LEP	0.229115	Sigmoidal	0.0688224	NA	NA	0.381539	Sigmoidal	0.484849	NA	NA
MAS1	0.22281	Sigmoidal	0.462521	NA	NA	0.16741	Sigmoidal	0.49695	NA	NA
SOCS1	0.259462	Sigmoidal	0.124302	NA	NA	0.138446	Sigmoidal	0.289459	NA	NA
AREG	0.125162	Biphasic	NA	0.650667	4.72371	0.185375	Biphasic	NA	0.214937	7.22596
CTSL2	0.177404	Biphasic	NA	0.015067	0.586336	0.194406	Biphasic	NA	0.00155208	0.494182
NGFR	0.187226	Biphasic	NA	0.00759628	0.782889	0.242682	Biphasic	NA	1.69153	0.242807
CYP26B1	0.567633	NA	NA	NA	NA	0.170901	Sigmoidal	0.307558	NA	NA
RHOU	0.838667	NA	NA	NA	NA	0.325739	Sigmoidal	0.155724	NA	NA
DUSP5	0.0970605	Biphasic	NA	1.02639	2.232	0.255442	Sigmoidal	0.481328	NA	NA
PIM3	0.170631	Biphasic	NA	0.685425	1.44e+16	0.354036	Sigmoidal	0.251795	NA	NA
BCOR	0.279904	Sigmoidal	0.87079	NA	NA	0.376876	Sigmoidal	0.472259	NA	NA
CCNL2	0.202085	Sigmoidal	0.0702633	NA	NA	0.254403	Sigmoidal	0.106786	NA	NA
DDIT3	0.114485	Biphasic	NA	0.0211943	0.116975	1.03841	NA	NA	NA	NA
WDR76	0.146367	Biphasic	NA	0.389871	0.718958	0.991362	NA	NA	NA	NA
ATP5F1	0.243963	Biphasic	NA	0.0908218	0.707649	0.190747	Biphasic	NA	3.03e+24	7.54366
EGR1	0.160185	Biphasic	NA	0.292138	0.636547	0.330377	Biphasic	NA	0.617796	5179.92
HOXC10	0.212189	Biphasic	NA	0.288645	2.27945	0.061398	Biphasic	NA	0.706108	2.14594
PHLDA2	0.296643	Biphasic	NA	0.152553	985.437	0.221332	Biphasic	NA	0.54553	20.9111
PRICKLE1	0.11753	Biphasic	NA	0.111859	0.762942	0.254166	Biphasic	NA	1.37088	2.07507
SMAD7	0.146429	Biphasic	NA	0.105914	0.7872	0.219071	Biphasic	NA	0.778367	5.2195
SNX2	0.0493638	Biphasic	NA	0.0914927	0.712214	0.395485	Biphasic	NA	3381.87	4.77568
UMOD	0.284942	Biphasic	NA	0.0229426	0.128117	0.325765	Biphasic	NA	0.0107253	207020
ZFP36	0.181443	Biphasic	NA	0.300335	2.96842e+06	0.365159	Biphasic	NA	340.904	6.9314
ADM	0.157008	Biphasic	NA	0.250337	0.705994	0.33199	Sigmoidal	0.0102668	NA	NA
APCDD1	0.186052	Biphasic	NA	0.257155	0.76387	0.373311	Sigmoidal	0.509034	NA	NA
FAM212B	0.20218	Biphasic	NA	0.0222902	0.482465	0.363874	Sigmoidal	0.504609	NA	NA
HOXB7	0.218896	Biphasic	NA	0.0223295	0.366058	0.362463	Sigmoidal	0.0217995	NA	NA
HPX	0.0643189	Biphasic	NA	6.70003	0.18046	0.35024	Sigmoidal	0.50675	NA	NA
ID2	0.171998	Biphasic	NA	0.157536	0.104071	0.170182	Sigmoidal	1.58756	NA	NA
SQSTM1	0.089881	Biphasic	NA	0.375201	0.718431	0.284781	Sigmoidal	0.529158	NA	NA
MPO	0.305847	Sigmoidal	0.452906	NA	NA	0.396199	Sigmoidal	0.52413	NA	NA
GPIHBP1	0.90549	NA	NA	NA	NA	0.711758	NA	NA	NA	NA
HEBP2	0.762114	NA	NA	NA	NA	0.711566	NA	NA	NA	NA
HSPA1L	0.809407	NA	NA	NA	NA	0.66183	NA	NA	NA	NA
HSPA8	0.876582	NA	NA	NA	NA	0.912191	NA	NA	NA	NA
DACT1	0.0776184	Biphasic	NA	0.0259692	0.756467	0.929969	NA	NA	NA	NA
F2RL1	0.226838	Biphasic	NA	0.682961	0.650518	0.452032	NA	NA	NA	NA
FDPS	0.292146	Biphasic	NA	4.15283	0.0275679	0.721015	NA	NA	NA	NA
FGFR3	0.113397	Biphasic	NA	0.0193325	0.742245	0.870291	NA	NA	NA	NA
FOXC1	0.236237	Biphasic	NA	0.0227054	0.895148	0.996876	NA	NA	NA	NA
GLI3	0.208152	Biphasic	NA	0.026029	1.4387	0.558143	NA	NA	NA	NA
INSM1	0.14476	Biphasic	NA	0.014125	0.75462	0.774936	NA	NA	NA	NA
JAG1	0.136466	Biphasic	NA	0.0226445	0.882037	0.778913	NA	NA	NA	NA
MEIS2	0.100167	Biphasic	NA	0.0183122	0.819951	0.738475	NA	NA	NA	NA
MVK	0.143444	Biphasic	NA	0.0230478	1.53121	0.528533	NA	NA	NA	NA
NEB	0.0767544	Biphasic	NA	0.0268457	9.38933	0.699272	NA	NA	NA	NA
SQLE	0.230656	Biphasic	NA	0.0272882	2.39724	0.612464	NA	NA	NA	NA
SOX8	0.0551035	Biphasic	NA	0.0222081	0.730744	0.867875	NA	NA	NA	NA
TTN	0.203583	Biphasic	NA	0.035566	13.5912	0.897307	NA	NA	NA	NA
VGF	0.148295	Biphasic	NA	0.0192933	9.62213	0.77963	NA	NA	NA	NA
FOS	0.389093	Sigmoidal	5.32832	NA	NA	0.62361	NA	NA	NA	NA
MN1	0.283122	Sigmoidal	0.995558	NA	NA	0.848266	NA	NA	NA	NA
NOTCH1	0.355896	Sigmoidal	3.13578	NA	NA	0.520108	NA	NA	NA	NA
NR2F2	0.307007	Sigmoidal	1.00347	NA	NA	0.576737	NA	NA	NA	NA
COQ10B	0.578654	NA	NA	NA	NA	0.352618	Biphasic	NA	0.0338281	2.13269
FGF9	0.860648	NA	NA	NA	NA	0.177542	Biphasic	NA	0.641557	2.56418
HMGCS1	1.0639	NA	NA	NA	NA	0.376968	Biphasic	NA	5.58885	1.0054
HOXA13	0.84294	NA	NA	NA	NA	0.369542	Biphasic	NA	0.681873	7.17351
KLF2	0.797003	NA	NA	NA	NA	0.343845	Biphasic	NA	853.115	3.58138
MMP3	1.08727	NA	NA	NA	NA	0.0967999	Biphasic	NA	0.69091	7.07233
ADRB2	0.127001	Biphasic	NA	0.0173013	0.821905	0.211116	Biphasic	NA	0.702424	2.31386
CRYAB	0.0798957	Biphasic	NA	0.0190835	7.10087	0.248598	Biphasic	NA	1.11e+22	7.2032
DLL1	0.141726	Biphasic	NA	0.0247207	0.745531	0.362805	Biphasic	NA	0.000678289	3.3439
ESE3	0.337955	Biphasic	NA	0.0216491	6.86369	0.310006	Biphasic	NA	1.44e-49	6.05195
EZH2	0.0537902	Biphasic	NA	0.129754	0.713264	0.281437	Biphasic	NA	12.7992	4.12631
G0S2	0.272109	Biphasic	NA	1.09895	0.715454	0.265454	Biphasic	NA	0.573303	7.14867
GADD45A	0.18175	Biphasic	NA	0.0188894	0.736481	0.344754	Biphasic	NA	0.000310965	1.16e+19
HSP90AA1	0.261023	Biphasic	NA	0.0185594	0.700039	0.390085	Biphasic	NA	0.000367162	7.1323
MYC	0.210433	Biphasic	NA	0.0379347	1.27037	0.247422	Biphasic	NA	797.129	6.75218
RRAD	0.175365	Biphasic	NA	4245.06	11.9318	0.323199	Biphasic	NA	7.2e+21	7.55701
SC4MOL	0.197503	Biphasic	NA	0.0281397	2.17898	0.198664	Biphasic	NA	0.0247482	1.65804
SLC2A1	0.259925	Biphasic	NA	0.000370582	0.903598	0.276099	Biphasic	NA	0.000317857	107.855
TIMP1	0.0848305	Biphasic	NA	0.0420609	7.29432	0.177871	Biphasic	NA	0.706327	24.1008
UBL4A	0.366335	Biphasic	NA	1.55e-22	0.706	0.208554	Biphasic	NA	43044498837	17.0817
XPC	0.0925237	Biphasic	NA	0.0247042	0.734761	0.277828	Biphasic	NA	0.705655	2.39148
C8ORF4	0.169368	Sigmoidal	0.0185834	NA	NA	0.0842081	Biphasic	NA	0.016444	5.85373
MYLIP	0.291579	Sigmoidal	1.88e+23	NA	NA	0.369242	Biphasic	NA	0.00134885	6.03547
SPRY1	0.284977	Sigmoidal	0.569123	NA	NA	0.115272	Biphasic	NA	0.0326487	0.998606
AXIN1	0.166432	Biphasic	NA	0.0373983	0.861279	0.258161	Sigmoidal	0.503331	NA	NA
BHLHB2	0.172159	Biphasic	NA	0.0426319	0.748587	0.334926	Sigmoidal	0.00942006	NA	NA
IRF1	0.384773	Biphasic	NA	0.0105548	6.05932	0.163817	Sigmoidal	13008.3	NA	NA
KAZALD1	0.0799684	Biphasic	NA	0.0258408	0.989206	0.252166	Sigmoidal	0.0101005	NA	NA
RPL23A	0.0633962	Biphasic	NA	0.0261988	0.763691	0.190591	Sigmoidal	49425400000000	NA	NA
WNT5A	0.204472	Biphasic	NA	0.0323245	0.772383	0.257105	Sigmoidal	0.0477424	NA	NA
CBX4	0.141507	Sigmoidal	1.29733	NA	NA	0.296684	Sigmoidal	1.34868	NA	NA
CYP26A1	0.227413	Sigmoidal	13.4839	NA	NA	0.160454	Sigmoidal	18074.3	NA	NA
EIF4A3	0.284209	Sigmoidal	0.815697	NA	NA	0.18147	Sigmoidal	0.880934	NA	NA
ID1	0.151034	Sigmoidal	0.0551705	NA	NA	0.275242	Sigmoidal	0.524104	NA	NA
ID3	0.178748	Sigmoidal	0.985861	NA	NA	0.157362	Sigmoidal	4.51663	NA	NA
KRT17	0.39105	Sigmoidal	0.0146638	NA	NA	0.258181	Sigmoidal	0.048802	NA	NA
NR4A1	0.272733	Sigmoidal	8.25e+16	NA	NA	0.272347	Sigmoidal	0.858706	NA	NA
SGK1	0.316487	Sigmoidal	18.369	NA	NA	0.375881	Sigmoidal	89472.7	NA	NA
TXNIP	0.360712	Sigmoidal	5.79969	NA	NA	0.301598	Sigmoidal	5.52581	NA	NA
